# Supplementary material for: Immune Infiltration‐Related Genes as Potential Biomarkers and Predicted Targets for Renal Allograft Delayed Graft Function and Survival Outcome: An Integrated Machine Learning Approach and Drugs Analysis
Source: Mediators Inflamm. 2026 Jun 12;2026:1451740. doi: 10.1155/mi/1451740 (PMC13261374; doi:10.1155/mi/1451740)
Supplement: Supplementary file 1 — Supporting Information 1 Table S1. Summary of Gene Expression Omnibus (GEO) series datasets. Table S2. List of immune infiltration‐related genes retrieved from GeneCards. Table S3. Identification of differentially expressed immune infiltration‐related genes (DE‐IRGs). Table S4. Calculation of coefficients for DGF‐related hub DE‐IRGs. Table S5. Interaction network analysis of transcription factors (TFs) and hub DE‐IRGs. Table S6. Regulatory network results for TFs, miRNAs, and hub DE‐IRGs. Table S7. Predicted therapeutic drugs via Enrichr analysis. Table S8. Prognostic analysis and coefficients for survival‐related hub DE‐IRGs. Table S9. Genes and primer sequences. [file MI-2026-1451740-s001.xls]

## Sheet: Supplementary Table 1
Gene Expression Omnibus Serie Summary
Accession	Platform	Organism	Tissue	Expression Profiling	Sample Size	Sample Composition	Purpose
GSE43974	GPL10558	Homo sapiens	kidney biopsy	Microarray	391	Time point: 188 pre- & 203 post-IR; Donor type (post-IR): 34 Living, 105 BD & 64 CD; Graft function (post-IR): 111 IGF, 91 DGF & 1 NA.	1.Getting the DE-IRGs (post-IR v.s. pre-IR ); 2.Machine learning - constructing DGF predictive model (train : test = 7 : 3)
GSE90861	GPL18573	Homo sapiens	kidney biopsy	RNA-Seq	46	Time point: 23 pre & 23 post-reperfusion; Graft function (post-reperfusion): 11 IGF & 12 DGF.	External validating the DE-IRGs expression (post-IR v.s. pre-IR);
GSE21374	GPL570	Homo sapiens	kidney biopsy	Microarray	206(within 3-years)/282	Graft Survival (within 3-years):155 Survival & 51 Loss; Rejection(within 3-years): 56 Rejection & 150 Non-rejection	Machine learning - constructing graft survival predictive model (train : test = 7 : 3)
IR, ischemia/reperfusion; BD, brain dead; CD, cardiac dead; IGF, immediate graft function; DGF, delayed graft function; NA, not available; RNA-Seq, RNA Sequencing.

## Sheet: Supplementary Table 2
Immune infiltration-related genes (GeneCards)
Gene Symbol	Description	Relevance score
CTLA4	Cytotoxic T-Lymphocyte Associated Protein 4	68.2862
STAT5B	Signal Transducer And Activator Of Transcription 5B	66.1104
PLCG2	Phospholipase C Gamma 2	58.5696
RAG2	Recombination Activating 2	57.6245
RAG1	Recombination Activating 1	55.8372
IL10	Interleukin 10	49.2071
IFNG	Interferon Gamma	47.4001
FOXP3	Interferon Gamma	45.0645
TNF	Tumor Necrosis Factor	43.1615
IL2	Interleukin 2	41.5044
IL6	Interleukin 6	39.7923
ACP5	Acid Phosphatase 5, Tartrate Resistant	39.0842
CD274	CD274 Molecule	38.2897
MYD88	MYD88 Innate Immune Signal Transduction Adaptor	38.2029
SYK	Spleen Associated Tyrosine Kinase	36.4893
TLR4	Toll Like Receptor 4	35.9135
IL2RA	Interleukin 2 Receptor Subunit Alpha	34.9732
STAT1	Signal Transducer And Activator Of Transcription 1	34.0982
HLA-DRB1	Major Histocompatibility Complex, Class II, DR Beta 1	33.6582
NFAT5	Nuclear Factor Of Activated T Cells 5	33.4785
PDCD1	Programmed Cell Death 1	33.2029
IL1B	Interleukin 1 Beta	33.1246
IL4	Interleukin 4	33.102
ATM	ATM Serine/Threonine Kinase	33.0437
IL17A	Interleukin 17A	32.9729
JAK1	Janus Kinase 1	32.8109
TP53	Tumor Protein P53	32.5655
TLR2	Toll Like Receptor 2	32.0393
TGFB1	Transforming Growth Factor Beta 1	31.5189
KRAS	KRAS Proto-Oncogene, GTPase	31.4439
CD4	CD4 Molecule	31.168
CCL2	C-C Motif Chemokine Ligand 2	30.9458
NFKB1	Nuclear Factor Kappa B Subunit 1	30.3019
PIK3CD	Phosphatidylinositol-4,5-Bisphosphate 3-Kinase Catalytic Subunit Delta	30.0674
FASLG	Fas Ligand	29.8924
FAS	Fas Cell Surface Death Receptor	29.5298
BCL10	BCL10 Immune Signaling Adaptor	29.06
CXCL8	C-X-C Motif Chemokine Ligand 8	29.0394
CD27	CD27 Molecule	29.0311
IL10RB	Interleukin 10 Receptor Subunit Beta	28.6663
IL7R	Interleukin 7 Receptor	28.4689
HRAS	HRas Proto-Oncogene, GTPase	28.448
IKBKG	Inhibitor Of Nuclear Factor Kappa B Kinase Regulatory Subunit Gamma	28.026
RIPK1	Receptor Interacting Serine/Threonine Kinase 1	27.5966
CCL5	C-C Motif Chemokine Ligand 5	27.4078
TNFRSF13B	TNF Receptor Superfamily Member 13B	27.057
CCR5	C-C Motif Chemokine Receptor 5	26.5461
STAT3	Signal Transducer And Activator Of Transcription 3	26.3653
HLA-B	Major Histocompatibility Complex, Class I, B	25.9154
HLA-DQB1	Major Histocompatibility Complex, Class II, DQ Beta 1	25.8799
IL13	Interleukin 13	25.8748
IL2RB	Interleukin 2 Receptor Subunit Beta	25.8109
PTPN11	Protein Tyrosine Phosphatase Non-Receptor Type 11	25.7952
NOD2	Nucleotide Binding Oligomerization Domain Containing 2	25.5589
BRAF	B-Raf Proto-Oncogene, Serine/Threonine Kinase	25.3914
CCR6	C-C Motif Chemokine Receptor 6	25.2349
PRF1	Perforin 1	25.2171
ADA	Adenosine Deaminase	25.1609
CD8A	CD8 Subunit Alpha	25.1116
MEFV	MEFV Innate Immunity Regulator, Pyrin	25.0996
IL5	Interleukin 5	24.6914
JAK3	Janus Kinase 3	24.6844
AKT1	AKT Serine/Threonine Kinase 1	24.4957
TLR7	Toll Like Receptor 7	24.1124
CD40LG	CD40 Ligand	23.9272
CD40	CD40 Molecule	23.9157
RAC2	Rac Family Small GTPase 2	23.6857
HMGB1	High Mobility Group Box 1	23.5829
MYH7	Myosin Heavy Chain 7	23.5023
IFNGR1	Interferon Gamma Receptor 1	23.4684
TNFRSF1A	TNF Receptor Superfamily Member 1A	23.3656
TLR9	Toll Like Receptor 9	23.1608
TLR3	Toll Like Receptor 3	23.1605
CSF2	Colony Stimulating Factor 2	23.1441
IFNAR2-IL10RB	IFNAR2-IL10RB Readthrough	23.1126
TCIRG1	T Cell Immune Regulator 1, ATPase H+ Transporting V0 Subunit A3	22.9269
CDC42	Cell Division Cycle 42	22.7674
IL2RG	Interleukin 2 Receptor Subunit Gamma	22.7368
CXCL10	C-X-C Motif Chemokine Ligand 10	22.6112
ICAM1	Intercellular Adhesion Molecule 1	22.5527
HAVCR2	Hepatitis A Virus Cellular Receptor 2	22.4507
ZAP70	Zeta Chain Of T Cell Receptor Associated Protein Kinase 70	22.425
CD28	CD28 Molecule	22.3927
HLA-A	Major Histocompatibility Complex, Class I, A	22.3315
CD19	CD19 Molecule	22.3315
NFKBIA	NFKB Inhibitor Alpha	22.3007
IFNA1	Interferon Alpha 1	22.288
IL18	Interleukin 18	22.2483
PTPRC	Protein Tyrosine Phosphatase Receptor Type C	22.1082
IL1A	Interleukin 1 Alpha	22.0446
B2M	Beta-2-Microglobulin	22.0093
PTEN	Phosphatase And Tensin Homolog	21.9872
CCL3	C-C Motif Chemokine Ligand 3	21.8876
CXCL12	C-X-C Motif Chemokine Ligand 12	21.8849
C3	Complement C3	21.8606
MBL2	Mannose Binding Lectin 2	21.7848
SOCS1	Suppressor Of Cytokine Signaling 1	21.7542
IL7	Interleukin 7	21.6291
PIK3CA	Phosphatidylinositol-4,5-Bisphosphate 3-Kinase Catalytic Subunit Alpha	21.2833
ICOSLG	Inducible T Cell Costimulator Ligand	21.2579
HLA-C	Major Histocompatibility Complex, Class I, C	21.2208
ERBB2	Erb-B2 Receptor Tyrosine Kinase 2	20.9836
CD86	CD86 Molecule	20.943
IRF1	Interferon Regulatory Factor 1	20.9311
CD59	CD59 Molecule (CD59 Blood Group)	20.8871
BTK	Bruton Tyrosine Kinase	20.7503
IKBKB	Inhibitor Of Nuclear Factor Kappa B Kinase Subunit Beta	20.7218
IL12A	Interleukin 12A	20.7189
TYK2	Tyrosine Kinase 2	20.7173
PTPN22	Protein Tyrosine Phosphatase Non-Receptor Type 22	20.6464
IL15	Interleukin 15	20.5955
IL12B	Interleukin 12B	20.4484
CR2	Complement C3d Receptor 2	20.4048
CD80	CD80 Molecule	20.4011
CD247	CD247 Molecule	20.3413
IRF3	Interferon Regulatory Factor 3	20.2
RIGI	RNA Sensor RIG-I	20.1437
STING1	Stimulator Of Interferon Response CGAMP Interactor 1	20.1258
PIK3CG	Phosphatidylinositol-4,5-Bisphosphate 3-Kinase Catalytic Subunit Gamma	20.1237
LRRC56	Leucine Rich Repeat Containing 56	20.109
CD79A	CD79a Molecule	20.1003
IDO1	Indoleamine 2,3-Dioxygenase 1	20.0338
EGFR	Epidermal Growth Factor Receptor	20.0168
FCGR2A	Fc Gamma Receptor IIa	19.886
MPO	Myeloperoxidase	19.7792
ITGB2	Integrin Subunit Beta 2	19.6762
STAT4	Signal Transducer And Activator Of Transcription 4	19.6604
CIITA	Class II Major Histocompatibility Complex Transactivator	19.6512
NFKB2	Nuclear Factor Kappa B Subunit 2	19.5963
HLA-DPB1	Major Histocompatibility Complex, Class II, DP Beta 1	19.5379
STXBP2	Syntaxin Binding Protein 2	19.448
CXCR4	C-X-C Motif Chemokine Receptor 4	19.3579
HLA-G	Major Histocompatibility Complex, Class I, G	19.2539
ITGAM	Integrin Subunit Alpha M	19.2319
TBK1	TANK Binding Kinase 1	19.1785
IFIH1	Interferon Induced With Helicase C Domain 1	19.1354
PRTN3	Proteinase 3	19.1057
IL1RN	Interleukin 1 Receptor Antagonist	19.069
MALT1	MALT1 Paracaspase	19.0392
CRP	C-Reactive Protein	19.0033
CCL11	C-C Motif Chemokine Ligand 11	19.0021
DOCK8	Dedicator Of Cytokinesis 8	18.9825
CARD9	Caspase Recruitment Domain Family Member 9	18.9349
CTNNB1	Catenin Beta 1	18.9063
PRKCD	Protein Kinase C Delta	18.7934
TYROBP	Transmembrane Immune Signaling Adaptor TYROBP	18.7762
CCR1	C-C Motif Chemokine Receptor 1	18.7503
VEGFA	Vascular Endothelial Growth Factor A	18.6822
IFNB1	Interferon Beta 1	18.5788
C4A	Complement C4A (Rodgers Blood Group)	18.5566
KLRK1	Killer Cell Lectin Like Receptor K1	18.5248
NLRP3	NLR Family Pyrin Domain Containing 3	18.4706
ARPC1B	Actin Related Protein 2/3 Complex Subunit 1B	18.4691
RAB27A	RAB27A, Member RAS Oncogene Family	18.4311
HLA-DQA1	Major Histocompatibility Complex, Class II, DQ Alpha 1	18.3797
CARD11	Caspase Recruitment Domain Family Member 11	18.3506
UNC13D	Unc-13 Homolog D	18.3304
CASP8	Caspase 8	18.3049
TLR5	Toll Like Receptor 5	18.242
CDH1	Cadherin 1	18.2303
WAS	WASP Actin Nucleation Promoting Factor	17.9465
CD81	CD81 Molecule	17.9155
NRAS	NRAS Proto-Oncogene, GTPase	17.8882
CLEC7A	C-Type Lectin Domain Containing 7A	17.871
RELA	RELA Proto-Oncogene, NF-KB Subunit	17.8524
APC	APC Regulator Of WNT Signaling Pathway	17.7756
TNFSF13B	TNF Superfamily Member 13b	17.7676
VCAM1	Vascular Cell Adhesion Molecule 1	17.7356
TLR8	Toll Like Receptor 8	17.6519
TREX1	Three Prime Repair Exonuclease 1	17.6316
IL12RB1	Interleukin 12 Receptor Subunit Beta 1	17.5742
MS4A1	Membrane Spanning 4-Domains A1	17.5656
MYOC	Myocilin	17.4622
KIT	KIT Proto-Oncogene, Receptor Tyrosine Kinase	17.4449
FCGR3B	Fc Gamma Receptor IIIb	17.4413
CD14	CD14 Molecule	17.4076
IL17F	Interleukin 17F	17.3965
SH2D1A	SH2 Domain Containing 1A	17.3829
CCND1	Cyclin D1	17.3383
BCL2	BCL2 Apoptosis Regulator	17.2776
LCK	LCK Proto-Oncogene, Src Family Tyrosine Kinase	17.2471
CXCL1	C-X-C Motif Chemokine Ligand 1	17.2128
CXCR3	C-X-C Motif Chemokine Receptor 3	17.1943
PDGFRA	Platelet Derived Growth Factor Receptor Alpha	17.1703
MAPK1	Mitogen-Activated Protein Kinase 1	17.167
CD209	CD209 Molecule	17.1124
JUN	Jun Proto-Oncogene, AP-1 Transcription Factor Subunit	17.0674
IL21	Interleukin 21	17.063
FCGR2B	Fc Gamma Receptor IIb	17.0478
GZMB	Granzyme B	16.9609
TNFRSF13C	TNF Receptor Superfamily Member 13C	16.9282
IL23R	Interleukin 23 Receptor	16.9155
ITGAL	Integrin Subunit Alpha L	16.8827
CCL4	C-C Motif Chemokine Ligand 4	16.8569
TGFB2	Transforming Growth Factor Beta 2	16.8147
BRCA2	BRCA2 DNA Repair Associated	16.7764
TFRC	Transferrin Receptor	16.6734
IRF5	Interferon Regulatory Factor 5	16.6288
ICOS	Inducible T Cell Costimulator	16.6285
TNFRSF4	TNF Receptor Superfamily Member 4	16.6139
LTA	Lymphotoxin Alpha	16.586
IRAK4	Interleukin 1 Receptor Associated Kinase 4	16.5767
SLC37A4	Solute Carrier Family 37 Member 4	16.5535
BRCA1	BRCA1 DNA Repair Associated	16.5071
HBA2	Hemoglobin Subunit Alpha 2	16.489
IRF8	Interferon Regulatory Factor 8	16.4474
MIF	Macrophage Migration Inhibitory Factor	16.4085
FCGR3A	Fc Gamma Receptor IIIa	16.4045
IGHE	Immunoglobulin Heavy Constant Epsilon	16.3991
COPB1	COPI Coat Complex Subunit Beta 1	16.3969
TLR1	Toll Like Receptor 1	16.3374
LAG3	Lymphocyte Activating 3	16.2418
LIG4	DNA Ligase 4	16.2134
CSF1	Colony Stimulating Factor 1	16.1974
DCLRE1C	DNA Cross-Link Repair 1C	16.1613
PNP	Purine Nucleoside Phosphorylase	16.1259
CSF3	Colony Stimulating Factor 3	16.0509
HBA1	Hemoglobin Subunit Alpha 1	15.9921
CASP10	Caspase 10	15.9897
ALB	Albumin	15.974
XIAP	X-Linked Inhibitor Of Apoptosis	15.939
STX11	Syntaxin 11	15.8783
PIK3R1	Phosphoinositide-3-Kinase Regulatory Subunit 1	15.8311
NOS2	Nitric Oxide Synthase 2	15.7772
HLA-DPA1	Major Histocompatibility Complex, Class II, DP Alpha 1	15.7663
NLRP1	NLR Family Pyrin Domain Containing 1	15.6533
GUSB	Glucuronidase Beta	15.646
TTC7A	Tetratricopeptide Repeat Domain 7A	15.627
NEU1	Neuraminidase 1	15.6245
IL23A	Interleukin 23 Subunit Alpha	15.5546
REL	REL Proto-Oncogene, NF-KB Subunit	15.5374
MYC	MYC Proto-Oncogene, BHLH Transcription Factor	15.4447
CHUK	Component Of Inhibitor Of Nuclear Factor Kappa B Kinase Complex	15.4066
TGFB3	Transforming Growth Factor Beta 3	15.3916
CCR7	C-C Motif Chemokine Receptor 7	15.3593
IRGM	Immunity Related GTPase M	15.3581
IL4R	Interleukin 4 Receptor	15.3269
CX3CR1	C-X3-C Motif Chemokine Receptor 1	15.3223
TRAF6	TNF Receptor Associated Factor 6	15.2358
CREBBP	CREB Binding Protein	15.1432
RYR1	Ryanodine Receptor 1	15.1224
CCR2	C-C Motif Chemokine Receptor 2	15.0964
BTNL2	Butyrophilin Like 2	15.0899
MMP9	Matrix Metallopeptidase 9	15.0865
SFTPD	Surfactant Protein D	15.0834
AIRE	Autoimmune Regulator	15.0543
MAVS	Mitochondrial Antiviral Signaling Protein	14.9202
ORAI1	ORAI Calcium Release-Activated Calcium Modulator 1	14.82
TNFAIP3	TNF Alpha Induced Protein 3	14.7501
IRF4	Interferon Regulatory Factor 4	14.7116
IL1R1	Interleukin 1 Receptor Type 1	14.7086
CFH	Complement Factor H	14.6816
ARID1A	AT-Rich Interaction Domain 1A	14.6605
TNFRSF1B	TNF Receptor Superfamily Member 1B	14.5479
SAMHD1	SAM And HD Domain Containing Deoxynucleoside Triphosphate Triphosphohydrolase 1	14.546
ACTA1	Actin Alpha 1, Skeletal Muscle	14.5455
IDH1	Isocitrate Dehydrogenase (NADP(+)) 1	14.4977
SELL	Selectin L	14.4427
IL17RA	Interleukin 17 Receptor A	14.4294
CGAS	Cyclic GMP-AMP Synthase	14.4021
RFX5	Regulatory Factor X5	14.3845
HMOX1	Heme Oxygenase 1	14.3536
JAK2	Janus Kinase 2	14.3473
NBN	Nibrin	14.3191
CYBB	Cytochrome B-245 Beta Chain	14.306
HCK	HCK Proto-Oncogene, Src Family Tyrosine Kinase	14.2532
RFXANK	Regulatory Factor X Associated Ankyrin Containing Protein	14.1685
ANGPT2	Angiopoietin 2	14.1377
MAPK8	Mitogen-Activated Protein Kinase 8	14.0824
CD46	CD46 Molecule	14.0574
SPP1	Secreted Phosphoprotein 1	13.9797
IL37	Interleukin 37	13.9659
LRBA	LPS Responsive Beige-Like Anchor Protein	13.948
STAT5A	Signal Transducer And Activator Of Transcription 5A	13.9316
PGM3	Phosphoglucomutase 3	13.9194
TLR6	Toll Like Receptor 6	13.8912
ESR1	Estrogen Receptor 1	13.8182
TCIM	Transcriptional And Immune Response Regulator	13.7904
ITK	IL2 Inducible T Cell Kinase	13.7573
APOE	Apolipoprotein E	13.7225
CD70	CD70 Molecule	13.6985
INS	Insulin	13.693
IL3	Interleukin 3	13.6187
CD69	CD69 Molecule	13.5946
STIM1	Stromal Interaction Molecule 1	13.5868
TBX21	T-Box Transcription Factor 21	13.5791
TNFSF11	TNF Superfamily Member 11	13.5462
MAGT1	Magnesium Transporter 1	13.5154
TTN	Titin	13.5069
IL6R	Interleukin 6 Receptor	13.5019
RHOA	Ras Homolog Family Member A	13.4691
RFXAP	Regulatory Factor X Associated Protein	13.4648
EP300	E1A Binding Protein P300	13.4567
VDR	Vitamin D Receptor	13.4506
IL9	Interleukin 9	13.4455
CXCL9	C-X-C Motif Chemokine Ligand 9	13.4315
IL10RA	Interleukin 10 Receptor Subunit Alpha	13.3781
C5	Complement C5	13.3578
CCR3	C-C Motif Chemokine Receptor 3	13.3344
GATA3	GATA Binding Protein 3	13.276
ACE2	Angiotensin Converting Enzyme 2	13.271
TRAF3	TNF Receptor Associated Factor 3	13.2523
ADAR	Adenosine Deaminase RNA Specific	13.201
TET2	Tet Methylcytosine Dioxygenase 2	13.1944
IL22	Interleukin 22	13.1846
MSH6	MutS Homolog 6	13.1764
MTOR	Mechanistic Target Of Rapamycin Kinase	13.1483
TGFBR2	Transforming Growth Factor Beta Receptor 2	13.0853
FBXW7	F-Box And WD Repeat Domain Containing 7	13.068
BIRC3	Baculoviral IAP Repeat Containing 3	13.0545
ADA2	Adenosine Deaminase 2	13.0227
FOXC2	Forkhead Box C2	13.018
C5AR1	Complement C5a Receptor 1	13.006
CCR4	C-C Motif Chemokine Receptor 4	12.9663
CD3D	CD3 Delta Subunit Of T-Cell Receptor Complex	12.9502
ITGB1	Integrin Subunit Beta 1	12.9476
CD44	CD44 Molecule (Indian Blood Group)	12.9397
ELANE	Elastase, Neutrophil Expressed	12.9366
PTGS2	Prostaglandin-Endoperoxide Synthase 2	12.9239
SMAD3	SMAD Family Member 3	12.8769
FLT3	Fms Related Receptor Tyrosine Kinase 3	12.8736
DNMT3B	DNA Methyltransferase 3 Beta	12.8693
MBP	Myelin Basic Protein	12.8453
IGH	Immunoglobulin Heavy Locus	12.8367
IL6ST	Interleukin 6 Cytokine Family Signal Transducer	12.8272
NLRC4	NLR Family CARD Domain Containing 4	12.8114
EPHB4	EPH Receptor B4	12.7622
IRF7	Interferon Regulatory Factor 7	12.7229
PSTPIP1	Proline-Serine-Threonine Phosphatase Interacting Protein 1	12.7147
CTSA	Cathepsin A	12.7138
MAPK14	Mitogen-Activated Protein Kinase 14	12.7127
IL33	Interleukin 33	12.7052
LGALS3	Galectin 3	12.6731
OTULIN	OTU Deubiquitinase With Linear Linkage Specificity	12.6705
CD3G	CD3 Gamma Subunit Of T-Cell Receptor Complex	12.6699
CR1	Complement C3b/C4b Receptor 1 (Knops Blood Group)	12.6103
RAC1	Rac Family Small GTPase 1	12.5768
FCGR1A	Fc Gamma Receptor Ia	12.5616
TERT	Telomerase Reverse Transcriptase	12.5558
C4B	Complement C4B (Chido Blood Group)	12.5492
STAT6	Signal Transducer And Activator Of Transcription 6	12.5487
CAMP	Cathelicidin Antimicrobial Peptide	12.5351
HLA-E	Major Histocompatibility Complex, Class I, E	12.4966
MAP2K1	Mitogen-Activated Protein Kinase Kinase 1	12.4921
CFP	Complement Factor Properdin	12.4812
TNFRSF18	TNF Receptor Superfamily Member 18	12.4486
C11orf65	Chromosome 11 Open Reading Frame 65	12.4372
HSPD1	Heat Shock Protein Family D (Hsp60) Member 1	12.4154
SERPINA3	Serpin Family A Member 3	12.4028
CCL20	C-C Motif Chemokine Ligand 20	12.39
WIPF1	WAS/WASL Interacting Protein Family Member 1	12.35
SLPI	Secretory Leukocyte Peptidase Inhibitor	12.3098
SMAD4	SMAD Family Member 4	12.2994
TSHR	Thyroid Stimulating Hormone Receptor	12.2954
IGHG1	Immunoglobulin Heavy Constant Gamma 1 (G1m Marker)	12.2224
TNFSF12	TNF Superfamily Member 12	12.1798
IL16	Interleukin 16	12.1722
TSLP	Thymic Stromal Lymphopoietin	12.1602
FOS	Fos Proto-Oncogene, AP-1 Transcription Factor Subunit	12.1071
MMP2	Matrix Metallopeptidase 2	12.1033
CASP3	Caspase 3	12.1027
PSMB8	Proteasome 20S Subunit Beta 8	12.0834
LBR	Lamin B Receptor	12.0654
KLRD1	Killer Cell Lectin Like Receptor D1	12.051
STAT2	Signal Transducer And Activator Of Transcription 2	12.0418
CDKN2A	Cyclin Dependent Kinase Inhibitor 2A	11.9476
ICAM2	Intercellular Adhesion Molecule 2	11.9285
TGFBR1	Transforming Growth Factor Beta Receptor 1	11.926
MRTFA	Myocardin Related Transcription Factor A	11.919
CXCR2	C-X-C Motif Chemokine Receptor 2	11.9114
RIPK2	Receptor Interacting Serine/Threonine Kinase 2	11.8841
TAP1	Transporter 1, ATP Binding Cassette Subfamily B Member	11.8799
GBA1	Glucosylceramidase Beta 1	11.873
SELE	Selectin E	11.8233
TRAF3IP2	TRAF3 Interacting Protein 2	11.8227
P2RX7	Purinergic Receptor P2X 7	11.7818
CASP1	Caspase 1	11.7784
FGFR3	Fibroblast Growth Factor Receptor 3	11.7399
CHRNA1	Cholinergic Receptor Nicotinic Alpha 1 Subunit	11.6914
DPP4	Dipeptidyl Peptidase 4	11.6773
TBX1	T-Box Transcription Factor 1	11.6726
DHCR24	24-Dehydrocholesterol Reductase	11.658
NOD1	Nucleotide Binding Oligomerization Domain Containing 1	11.6536
RASGRP1	RAS Guanyl Releasing Protein 1	11.6515
IRAK1	Interleukin 1 Receptor Associated Kinase 1	11.6097
EIF2AK2	Eukaryotic Translation Initiation Factor 2 Alpha Kinase 2	11.6074
TICAM1	TIR Domain Containing Adaptor Molecule 1	11.5909
MUC1	Mucin 1, Cell Surface Associated	11.5754
RIT1	Ras Like Without CAAX 1	11.5398
TAP2	Transporter 2, ATP Binding Cassette Subfamily B Member	11.5363
LMNA	Lamin A/C	11.5216
LEP	Leptin	11.5141
SLC26A3	Solute Carrier Family 26 Member 3	11.5066
TNFRSF8	TNF Receptor Superfamily Member 8	11.496
CXCR5	C-X-C Motif Chemokine Receptor 5	11.4929
CCL7	C-C Motif Chemokine Ligand 7	11.4826
BCL6	BCL6 Transcription Repressor	11.449
SELP	Selectin P	11.4398
CXCL5	C-X-C Motif Chemokine Ligand 5	11.4203
CCL8	C-C Motif Chemokine Ligand 8	11.3988
LAT	Linker For Activation Of T Cells	11.3834
XPO1	Exportin 1	11.3728
PDGFRB	Platelet Derived Growth Factor Receptor Beta	11.357
ERAP1	Endoplasmic Reticulum Aminopeptidase 1	11.3307
IL18R1	Interleukin 18 Receptor 1	11.3301
CD3E	CD3 Epsilon Subunit Of T-Cell Receptor Complex	11.3193
CD38	CD38 Molecule	11.3142
AK2	Adenylate Kinase 2	11.3085
IFNGR2	Interferon Gamma Receptor 2	11.2825
CD34	CD34 Molecule	11.2725
CHD7	Chromodomain Helicase DNA Binding Protein 7	11.2054
PRKDC	Protein Kinase, DNA-Activated, Catalytic Subunit	11.1687
MX1	MX Dynamin Like GTPase 1	11.1337
MSN	Moesin	11.1091
ADAM17	ADAM Metallopeptidase Domain 17	11.0569
TNFSF10	TNF Superfamily Member 10	11.0397
L1CAM	L1 Cell Adhesion Molecule	11.019
S100A9	S100 Calcium Binding Protein A9	10.9897
SRC	SRC Proto-Oncogene, Non-Receptor Tyrosine Kinase	10.9857
TOM1	Target Of Myb1 Membrane Trafficking Protein	10.9588
DOCK2	Dedicator Of Cytokinesis 2	10.9471
VTCN1	V-Set Domain Containing T Cell Activation Inhibitor 1	10.9448
LGALS1	Galectin 1	10.9403
FOXN1	Forkhead Box N1	10.9366
CARMIL2	Capping Protein Regulator And Myosin 1 Linker 2	10.9304
RNASE3	Ribonuclease A Family Member 3	10.9299
HP	Haptoglobin	10.9174
S100A8	S100 Calcium Binding Protein A8	10.8981
TRIM5	Tripartite Motif Containing 5	10.8896
FN1	Fibronectin 1	10.8726
U2AF1	U2 Small Nuclear RNA Auxiliary Factor 1	10.8713
CDK4	Cyclin Dependent Kinase 4	10.8548
IFNA2	Interferon Alpha 2	10.8518
ALK	ALK Receptor Tyrosine Kinase	10.8449
GNAS	GNAS Complex Locus	10.8437
NPM1	Nucleophosmin 1	10.8252
TNFRSF14	TNF Receptor Superfamily Member 14	10.8084
KLRC1	Killer Cell Lectin Like Receptor C1	10.8079
CFI	Complement Factor I	10.765
ITGA4	Integrin Subunit Alpha 4	10.7641
LTF	Lactotransferrin	10.758
BACH2	BTB Domain And CNC Homolog 2	10.7572
HBB	Hemoglobin Subunit Beta	10.7482
PMP22	Peripheral Myelin Protein 22	10.7461
SOCS3	Suppressor Of Cytokine Signaling 3	10.7455
KIR3DL1	Killer Cell Immunoglobulin Like Receptor, Three Ig Domains And Long Cytoplasmic Tail 1	10.7424
CD276	CD276 Molecule	10.7412
MSH2	MutS Homolog 2	10.7182
ISG15	ISG15 Ubiquitin Like Modifier	10.7056
CXCL2	C-X-C Motif Chemokine Ligand 2	10.698
LILRB1	Leukocyte Immunoglobulin Like Receptor B1	10.6973
COPA	COPI Coat Complex Subunit Alpha	10.6685
LGALS9	Galectin 9	10.6651
RELB	RELB Proto-Oncogene, NF-KB Subunit	10.6491
ALOX5	Arachidonate 5-Lipoxygenase	10.6484
BMP6	Bone Morphogenetic Protein 6	10.6433
PGLYRP1	Peptidoglycan Recognition Protein 1	10.639
MMP1	Matrix Metallopeptidase 1	10.6252
H2AC18	H2A Clustered Histone 18	10.6235
IDH2	Isocitrate Dehydrogenase (NADP(+)) 2	10.578
RNASEL	Ribonuclease L	10.5495
AICDA	Activation Induced Cytidine Deaminase	10.5447
CYBA	Cytochrome B-245 Alpha Chain	10.4938
DSP	Desmoplakin	10.4906
POLE	DNA Polymerase Epsilon, Catalytic Subunit	10.4829
IGHM	Immunoglobulin Heavy Constant Mu	10.4644
NCF2	Neutrophil Cytosolic Factor 2	10.4631
LIFR	LIF Receptor Subunit Alpha	10.4519
TG	Thyroglobulin	10.4511
IL21R	Interleukin 21 Receptor	10.451
PPARG	Peroxisome Proliferator Activated Receptor Gamma	10.4508
ITCH	Itchy E3 Ubiquitin Protein Ligase	10.4495
UBA1	Ubiquitin Like Modifier Activating Enzyme 1	10.4254
DEFB4A	Defensin Beta 4A	10.4236
SLAMF1	Signaling Lymphocytic Activation Molecule Family Member 1	10.4164
TNFRSF9	TNF Receptor Superfamily Member 9	10.4144
CD36	CD36 Molecule	10.4144
LACC1	Laccase Domain Containing 1	10.4103
CLEC12A	C-Type Lectin Domain Family 12 Member A	10.4101
NR3C1	Nuclear Receptor Subfamily 3 Group C Member 1	10.3897
CLEC4D	C-Type Lectin Domain Family 4 Member D	10.3807
FZD6	Frizzled Class Receptor 6	10.3759
SMARCAL1	SWI/SNF Related, Matrix Associated, Actin Dependent Regulator Of Chromatin, Subfamily A Like 1	10.3611
EZH2	Enhancer Of Zeste 2 Polycomb Repressive Complex 2 Subunit	10.3586
MAPK3	Mitogen-Activated Protein Kinase 3	10.3367
NF1	Neurofibromin 1	10.3233
LY96	Lymphocyte Antigen 96	10.2866
CD5	CD5 Molecule	10.2233
TRIM25	Tripartite Motif Containing 25	10.208
CDH2	Cadherin 2	10.2049
CD163	CD163 Molecule	10.1984
FHL1	Four And A Half LIM Domains 1	10.196
MLH1	MutL Homolog 1	10.142
CD1A	CD1a Molecule	10.1208
IGF1	Insulin Like Growth Factor 1	10.1151
FADD	Fas Associated Via Death Domain	10.1132
KMT2D	Lysine Methyltransferase 2D	10.1056
PMS2	PMS1 Homolog 2, Mismatch Repair System Component	10.0904
SLC11A1	Solute Carrier Family 11 Member 1	10.0862
LCN2	Lipocalin 2	10.0694
PRL	Prolactin	10.0608
ACKR2	Atypical Chemokine Receptor 2	10.0453
IL36RN	Interleukin 36 Receptor Antagonist	10.0324
BCL2L1	BCL2 Like 1	10.0079
TRA	T Cell Receptor Alpha Locus	9.97218
CALR	Calreticulin	9.97069
ITGB3	Integrin Subunit Beta 3	9.96702
CD68	CD68 Molecule	9.96616
IL17RC	Interleukin 17 Receptor C	9.95651
HFE	Homeostatic Iron Regulator	9.95636
SMPD1	Sphingomyelin Phosphodiesterase 1	9.92842
SP1	Sp1 Transcription Factor	9.92481
CEBPB	CCAAT Enhancer Binding Protein Beta	9.91304
NCAM1	Neural Cell Adhesion Molecule 1	9.89808
NFE2L2	NFE2 Like BZIP Transcription Factor 2	9.84449
TAPBP	TAP Binding Protein	9.83739
BAX	BCL2 Associated X, Apoptosis Regulator	9.83618
PTX3	Pentraxin 3	9.81749
VEGFC	Vascular Endothelial Growth Factor C	9.80188
S100B	S100 Calcium Binding Protein B	9.79923
CXCL11	C-X-C Motif Chemokine Ligand 11	9.79291
LYST	Lysosomal Trafficking Regulator	9.78422
CTSG	Cathepsin G	9.77749
C1QA	Complement C1q A Chain	9.75606
TNFSF4	TNF Superfamily Member 4	9.74915
PSMB9	Proteasome 20S Subunit Beta 9	9.74386
FLT4	Fms Related Receptor Tyrosine Kinase 4	9.73018
MYO5A	Myosin VA	9.72412
HSP90AA1	Heat Shock Protein 90 Alpha Family Class A Member 1	9.7185
YAP1	Yes1 Associated Transcriptional Regulator	9.7122
IFNAR1	Interferon Alpha And Beta Receptor Subunit 1	9.71149
LYN	LYN Proto-Oncogene, Src Family Tyrosine Kinase	9.69809
HIF1A	Hypoxia Inducible Factor 1 Subunit Alpha	9.68869
CDKN1A	Cyclin Dependent Kinase Inhibitor 1A	9.68047
ICAM3	Intercellular Adhesion Molecule 3	9.67945
BLM	BLM RecQ Like Helicase	9.66741
CXCR1	C-X-C Motif Chemokine Receptor 1	9.64288
DDX41	DEAD-Box Helicase 41	9.63694
TRIM21	Tripartite Motif Containing 21	9.62815
NOTCH1	Notch Receptor 1	9.6194
NTRK1	Neurotrophic Receptor Tyrosine Kinase 1	9.60947
SH2B3	SH2B Adaptor Protein 3	9.60019
MMP3	Matrix Metallopeptidase 3	9.59478
CCL18	C-C Motif Chemokine Ligand 18	9.59453
CAV1	Caveolin 1	9.57633
GJA1	Gap Junction Protein Alpha 1	9.55901
PECAM1	Platelet And Endothelial Cell Adhesion Molecule 1	9.55867
PMEL	Premelanosome Protein	9.53301
SFTPC	Surfactant Protein C	9.53094
EPX	Eosinophil Peroxidase	9.5255
MRE11	MRE11 Homolog, Double Strand Break Repair Nuclease	9.51775
IFNAR2	Interferon Alpha And Beta Receptor Subunit 2	9.50612
TLR10	Toll Like Receptor 10	9.47531
LEPR	Leptin Receptor	9.47267
TSC2	TSC Complex Subunit 2	9.47158
IGKC	Immunoglobulin Kappa Constant	9.4596
COL1A1	Collagen Type I Alpha 1 Chain	9.44722
NKX2-1	NK2 Homeobox 1	9.44497
NCF4	Neutrophil Cytosolic Factor 4	9.44353
CXCL13	C-X-C Motif Chemokine Ligand 13	9.4381
FGFR1	Fibroblast Growth Factor Receptor 1	9.43514
CCL22	C-C Motif Chemokine Ligand 22	9.43109
UNC93B1	Unc-93 Homolog B1, TLR Signaling Regulator	9.4166
APOBEC3G	Apolipoprotein B MRNA Editing Enzyme Catalytic Subunit 3G	9.4108
IL19	Interleukin 19	9.40662
FYN	FYN Proto-Oncogene, Src Family Tyrosine Kinase	9.39568
CD1D	CD1d Molecule	9.37659
CCL17	C-C Motif Chemokine Ligand 17	9.37238
F3	Coagulation Factor III, Tissue Factor	9.37079
CLEC4E	C-Type Lectin Domain Family 4 Member E	9.35095
CD55	CD55 Molecule (Cromer Blood Group)	9.34843
IL25	Interleukin 25	9.3367
FCER2	Fc Epsilon Receptor II	9.33402
CEACAM1	CEA Cell Adhesion Molecule 1	9.33302
NT5E	5'-Nucleotidase Ecto	9.32721
INPP5D	Inositol Polyphosphate-5-Phosphatase D	9.32649
ANXA1	Annexin A1	9.30955
CORO1A	Coronin 1A	9.29033
BST2	Bone Marrow Stromal Cell Antigen 2	9.28855
PSMB4	Proteasome 20S Subunit Beta 4	9.27842
LILRB4	Leukocyte Immunoglobulin Like Receptor B4	9.25876
CCL21	C-C Motif Chemokine Ligand 21	9.25344
MSR1	Macrophage Scavenger Receptor 1	9.23579
CYLD	CYLD Lysine 63 Deubiquitinase	9.18026
MUTYH	MutY DNA Glycosylase	9.17587
PPIA	Peptidylprolyl Isomerase A	9.15273
HLA-DRB3	Major Histocompatibility Complex, Class II, DR Beta 3	9.14145
MUC5B	Mucin 5B, Oligomeric Mucus/Gel-Forming	9.14012
G6PD	Glucose-6-Phosphate Dehydrogenase	9.13565
ETS1	ETS Proto-Oncogene 1, Transcription Factor	9.12884
PML	PML Nuclear Body Scaffold	9.09416
CD244	CD244 Molecule	9.07566
PARP1	Poly(ADP-Ribose) Polymerase 1	9.06747
SRSF2	Serine And Arginine Rich Splicing Factor 2	9.01598
MDM2	MDM2 Proto-Oncogene	9.01069
NOS3	Nitric Oxide Synthase 3	9.01057
SERPINE1	Serpin Family E Member 1	9.00941
CBL	Cbl Proto-Oncogene	9.00714
PLCG1	Phospholipase C Gamma 1	9.00481
SF3B1	Splicing Factor 3b Subunit 1	8.98776
LIF	LIF Interleukin 6 Family Cytokine	8.98636
TSC1	TSC Complex Subunit 1	8.97973
IRF2BP2	Interferon Regulatory Factor 2 Binding Protein 2	8.97029
CEACAM3	CEA Cell Adhesion Molecule 3	8.96391
SIGLEC5	Sialic Acid Binding Ig Like Lectin 5	8.96362
C1QC	Complement C1q C Chain	8.95439
CTPS1	CTP Synthase 1	8.95365
NFATC2	Nuclear Factor Of Activated T Cells 2	8.94886
PIK3R2	Phosphoinositide-3-Kinase Regulatory Subunit 2	8.94804
PGR	Progesterone Receptor	8.93644
IFI16	Interferon Gamma Inducible Protein 16	8.935
SPINK5	Serine Peptidase Inhibitor Kazal Type 5	8.93492
TEC	Tec Protein Tyrosine Kinase	8.92309
SERPINA1	Serpin Family A Member 1	8.92272
SFTPA1	Surfactant Protein A1	8.91249
IL27	Interleukin 27	8.90867
ABL1	ABL Proto-Oncogene 1, Non-Receptor Tyrosine Kinase	8.88704
DNMT3A	DNA Methyltransferase 3 Alpha	8.86551
SFTPB	Surfactant Protein B	8.85884
TJP1	Tight Junction Protein 1	8.85499
NCF1	Neutrophil Cytosolic Factor 1	8.85348
ATRIP	ATR Interacting Protein	8.83457
FGF2	Fibroblast Growth Factor 2	8.82687
CD2	CD2 Molecule	8.81232
PDCD1LG2	Programmed Cell Death 1 Ligand 2	8.80074
HLA-DRA	Major Histocompatibility Complex, Class II, DR Alpha	8.77449
AIM2	Absent In Melanoma 2	8.76563
DNASE1	Deoxyribonuclease 1	8.75945
CSF3R	Colony Stimulating Factor 3 Receptor	8.75673
MICA	MHC Class I Polypeptide-Related Sequence A	8.74092
EBAG9	Estrogen Receptor Binding Site Associated Antigen 9	8.72669
AR	Androgen Receptor	8.71593
RAD51	RAD51 Recombinase	8.70427
ADAM10	ADAM Metallopeptidase Domain 10	8.68423
SOD2	Superoxide Dismutase 2	8.67535
CD79B	CD79b Molecule	8.67322
TIMP1	TIMP Metallopeptidase Inhibitor 1	8.67256
ECM1	Extracellular Matrix Protein 1	8.65397
PTPN6	Protein Tyrosine Phosphatase Non-Receptor Type 6	8.65096
TUG1	Taurine Up-Regulated 1	8.64893
TREM1	Triggering Receptor Expressed On Myeloid Cells 1	8.63517
SOD1	Superoxide Dismutase 1	8.63242
ARG1	Arginase 1	8.62406
KRT1	Keratin 1	8.61713
PSMB10	Proteasome 20S Subunit Beta 10	8.59236
ACE	Angiotensin I Converting Enzyme	8.59046
SNCA	Synuclein Alpha	8.59041
TTR	Transthyretin	8.58686
SMARCA4	SWI/SNF Related, Matrix Associated, Actin Dependent Regulator Of Chromatin, Subfamily A, Member 4	8.57379
CHEK2	Checkpoint Kinase 2	8.55227
PTPN2	Protein Tyrosine Phosphatase Non-Receptor Type 2	8.54378
IL36G	Interleukin 36 Gamma	8.53224
BIRC5	Baculoviral IAP Repeat Containing 5	8.52698
RET	Ret Proto-Oncogene	8.52307
CCR8	C-C Motif Chemokine Receptor 8	8.50388
LILRB2	Leukocyte Immunoglobulin Like Receptor B2	8.4997
CARD14	Caspase Recruitment Domain Family Member 14	8.49548
ERBB3	Erb-B2 Receptor Tyrosine Kinase 3	8.49321
AHR	Aryl Hydrocarbon Receptor	8.49174
TNFSF13	TNF Superfamily Member 13	8.48005
ASAH1	N-Acylsphingosine Amidohydrolase 1	8.4759
IKBKE	Inhibitor Of Nuclear Factor Kappa B Kinase Subunit Epsilon	8.47376
MME	Membrane Metalloendopeptidase	8.47296
MET	MET Proto-Oncogene, Receptor Tyrosine Kinase	8.47255
USP18	Ubiquitin Specific Peptidase 18	8.47176
TNFRSF10B	TNF Receptor Superfamily Member 10b	8.46522
MAP3K7	Mitogen-Activated Protein Kinase Kinase Kinase 7	8.45991
CD96	CD96 Molecule	8.45843
CCN2	Cellular Communication Network Factor 2	8.45325
CLU	Clusterin	8.42217
C2	Complement C2	8.41629
CTSD	Cathepsin D	8.4139
SMAD7	SMAD Family Member 7	8.41321
TYR	Tyrosinase	8.40144
IL12RB2	Interleukin 12 Receptor Subunit Beta 2	8.39306
F2RL1	F2R Like Trypsin Receptor 1	8.39112
GZMA	Granzyme A	8.37124
PLAUR	Plasminogen Activator, Urokinase Receptor	8.35466
TNFRSF17	TNF Receptor Superfamily Member 17	8.35438
CP	Ceruloplasmin	8.35391
HSPG2	Heparan Sulfate Proteoglycan 2	8.34488
C1S	Complement C1s	8.34275
ITIH4	Inter-Alpha-Trypsin Inhibitor Heavy Chain 4	8.32826
TNFRSF11A	TNF Receptor Superfamily Member 11a	8.32202
CD58	CD58 Molecule	8.32113
MS4A2	Membrane Spanning 4-Domains A2	8.31583
LBP	Lipopolysaccharide Binding Protein	8.3019
RECQL4	RecQ Like Helicase 4	8.29841
ATRX	ATRX Chromatin Remodeler	8.29645
CD47	CD47 Molecule	8.28716
POLG	DNA Polymerase Gamma, Catalytic Subunit	8.27585
CSF1R	Colony Stimulating Factor 1 Receptor	8.27535
BRIP1	BRCA1 Interacting Helicase 1	8.27013
IL32	Interleukin 32	8.2546
IRF9	Interferon Regulatory Factor 9	8.24171
LDHA	Lactate Dehydrogenase A	8.23827
NHEJ1	Non-Homologous End Joining Factor 1	8.23576
OSM	Oncostatin M	8.22791
KLRC4	Killer Cell Lectin Like Receptor C4	8.22588
XRCC5	X-Ray Repair Cross Complementing 5	8.21969
GPNMB	Glycoprotein Nmb	8.20731
LPIN2	Lipin 2	8.20172
VWF	Von Willebrand Factor	8.20003
SPN	Sialophorin	8.18528
POMC	Proopiomelanocortin	8.18215
GATA2	GATA Binding Protein 2	8.17352
IL17C	Interleukin 17C	8.17073
ERVW-1	Endogenous Retrovirus Group W Member 1, Envelope	8.16037
ITGAX	Integrin Subunit Alpha X	8.14867
KDR	Kinase Insert Domain Receptor	8.14337
KITLG	KIT Ligand	8.13723
VIM	Vimentin	8.13694
BARD1	BRCA1 Associated RING Domain 1	8.13543
TRB	T Cell Receptor Beta Locus	8.13111
CACNA1C	Calcium Voltage-Gated Channel Subunit Alpha1 C	8.13094
ACOD1	Aconitate Decarboxylase 1	8.12916
BCL11B	BCL11 Transcription Factor B	8.12558
RUNX1	RUNX Family Transcription Factor 1	8.11316
CFB	Complement Factor B	8.09347
RNASEH2B	Ribonuclease H2 Subunit B	8.09321
PRKAR1A	Protein Kinase CAMP-Dependent Type I Regulatory Subunit Alpha	8.09232
MICB	MHC Class I Polypeptide-Related Sequence B	8.06351
TNFSF14	TNF Superfamily Member 14	8.05698
FOXP1	Forkhead Box P1	8.04484
TNFRSF10A	TNF Receptor Superfamily Member 10a	8.02589
KARS1	Lysyl-TRNA Synthetase 1	8.01596
CFTR	CF Transmembrane Conductance Regulator	8.01007
PF4	Platelet Factor 4	8.00175
IL17D	Interleukin 17D	7.98666
FGFR2	Fibroblast Growth Factor Receptor 2	7.97754
SLC29A3	Solute Carrier Family 29 Member 3	7.97136
VEGFD	Vascular Endothelial Growth Factor D	7.96207
ENG	Endoglin	7.95696
GAPDH	Glyceraldehyde-3-Phosphate Dehydrogenase	7.94911
MED12	Mediator Complex Subunit 12	7.93887
CTAG1B	Cancer/Testis Antigen 1B	7.92504
TREM2	Triggering Receptor Expressed On Myeloid Cells 2	7.91921
DEFB1	Defensin Beta 1	7.91262
RORC	RAR Related Orphan Receptor C	7.90779
AKT2	AKT Serine/Threonine Kinase 2	7.89313
RANBP2	RAN Binding Protein 2	7.89312
CD9	CD9 Molecule	7.88449
PCNA	Proliferating Cell Nuclear Antigen	7.87653
EPCAM	Epithelial Cell Adhesion Molecule	7.87361
IL36A	Interleukin 36 Alpha	7.86565
MPZ	Myelin Protein Zero	7.85864
NFATC1	Nuclear Factor Of Activated T Cells 1	7.85323
BCL11A	BCL11 Transcription Factor A	7.83863
FLT1	Fms Related Receptor Tyrosine Kinase 1	7.83772
PPP2R1A	Protein Phosphatase 2 Scaffold Subunit Aalpha	7.82999
ABCB1	ATP Binding Cassette Subfamily B Member 1	7.82581
NGF	Nerve Growth Factor	7.80582
SKIC2	SKI2 Subunit Of Superkiller Complex	7.79337
FLT3LG	Fms Related Receptor Tyrosine Kinase 3 Ligand	7.78739
CDK2	Cyclin Dependent Kinase 2	7.78082
DHX58	DExH-Box Helicase 58	7.77744
XRCC6	X-Ray Repair Cross Complementing 6	7.77375
TCF3	Transcription Factor 3	7.77065
PDPN	Podoplanin	7.75858
APP	Amyloid Beta Precursor Protein	7.74175
PRIM1	DNA Primase Subunit 1	7.73021
CD33	CD33 Molecule	7.71222
SHC1	SHC Adaptor Protein 1	7.69846
MKI67	Marker Of Proliferation Ki-67	7.69204
ACTA2	Actin Alpha 2, Smooth Muscle	7.67668
PYCARD	PYD And CARD Domain Containing	7.664
DNMT1	DNA Methyltransferase 1	7.65049
DSG2	Desmoglein 2	7.63709
CCL26	C-C Motif Chemokine Ligand 26	7.63523
BCR	BCR Activator Of RhoGEF And GTPase	7.63187
MASP2	MBL Associated Serine Protease 2	7.61997
ZBP1	Z-DNA Binding Protein 1	7.61628
EGF	Epidermal Growth Factor	7.61127
HSPA4	Heat Shock Protein Family A (Hsp70) Member 4	7.61017
F2	Coagulation Factor II, Thrombin	7.59651
TNFSF9	TNF Superfamily Member 9	7.57114
FIP1L1	Factor Interacting With PAPOLA And CPSF1	7.55822
RB1	RB Transcriptional Corepressor 1	7.55166
IFNL3	Interferon Lambda 3	7.55116
ROCK1	Rho Associated Coiled-Coil Containing Protein Kinase 1	7.53415
CYCS	Cytochrome C, Somatic	7.52757
CLEC1A	C-Type Lectin Domain Family 1 Member A	7.50471
MAP3K14	Mitogen-Activated Protein Kinase Kinase Kinase 14	7.49983
KRT19	Keratin 19	7.48911
ADAMTS13	ADAM Metallopeptidase With Thrombospondin Type 1 Motif 13	7.46094
RYR2	Ryanodine Receptor 2	7.45073
RAD50	RAD50 Double Strand Break Repair Protein	7.44989
LTBR	Lymphotoxin Beta Receptor	7.4351
HLA-DMA	Major Histocompatibility Complex, Class II, DM Alpha	7.43325
LCP2	Lymphocyte Cytosolic Protein 2	7.43298
STX3	Syntaxin 3	7.43081
CCL28	C-C Motif Chemokine Ligand 28	7.42938
TNFSF15	TNF Superfamily Member 15	7.42822
FCRL4	Fc Receptor Like 4	7.41962
CLEC6A	C-Type Lectin Domain Containing 6A	7.41794
SLAMF6	SLAM Family Member 6	7.40898
EPG5	Ectopic P-Granules 5 Autophagy Tethering Factor	7.40726
GRB2	Growth Factor Receptor Bound Protein 2	7.40678
EBI3	Epstein-Barr Virus Induced 3	7.39497
CXCR6	C-X-C Motif Chemokine Receptor 6	7.38046
PVR	PVR Cell Adhesion Molecule	7.3767
NLRC5	NLR Family CARD Domain Containing 5	7.37452
PRKACA	Protein Kinase CAMP-Activated Catalytic Subunit Alpha	7.3708
PRKCQ	Protein Kinase C Theta	7.36735
COL3A1	Collagen Type III Alpha 1 Chain	7.36516
HSPA5	Heat Shock Protein Family A (Hsp70) Member 5	7.36095
JUP	Junction Plakoglobin	7.35549
GLS	Glutaminase	7.35485
CNR2	Cannabinoid Receptor 2	7.35364
KDM6A	Lysine Demethylase 6A	7.35105
SQSTM1	Sequestosome 1	7.34525
CD84	CD84 Molecule	7.33324
FANCC	FA Complementation Group C	7.32725
CTSB	Cathepsin B	7.32212
TIA1	TIA1 Cytotoxic Granule Associated RNA Binding Protein	7.31938
CD83	CD83 Molecule	7.31495
ABCA1	ATP Binding Cassette Subfamily A Member 1	7.31115
NOS1	Nitric Oxide Synthase 1	7.30617
PDGFB	Platelet Derived Growth Factor Subunit B	7.30598
IL27RA	Interleukin 27 Receptor Subunit Alpha	7.30046
BSG	Basigin (Ok Blood Group)	7.29513
IFI27	Interferon Alpha Inducible Protein 27	7.29135
CDKN1B	Cyclin Dependent Kinase Inhibitor 1B	7.28984
IL11	Interleukin 11	7.28974
AP3B1	Adaptor Related Protein Complex 3 Subunit Beta 1	7.28411
AGER	Advanced Glycosylation End-Product Specific Receptor	7.28381
FCN3	Ficolin 3	7.27994
HGF	Hepatocyte Growth Factor	7.27687
MASP1	MBL Associated Serine Protease 1	7.25791
CX3CL1	C-X3-C Motif Chemokine Ligand 1	7.25692
THBS1	Thrombospondin 1	7.25207
XDH	Xanthine Dehydrogenase	7.24283
MOG	Myelin Oligodendrocyte Glycoprotein	7.2407
BIRC2	Baculoviral IAP Repeat Containing 2	7.21749
POMP	Proteasome Maturation Protein	7.21656
CHIT1	Chitinase 1	7.20264
IRAK3	Interleukin 1 Receptor Associated Kinase 3	7.19557
HSP90B1	Heat Shock Protein 90 Beta Family Member 1	7.19339
ACTB	Actin Beta	7.18714
CCR9	C-C Motif Chemokine Receptor 9	7.18586
DKC1	Dyskerin Pseudouridine Synthase 1	7.174
PRG2	Proteoglycan 2, Pro Eosinophil Major Basic Protein	7.16934
PTK2B	Protein Tyrosine Kinase 2 Beta	7.16518
CAT	Catalase	7.16078
CD1C	CD1c Molecule	7.15952
CCL19	C-C Motif Chemokine Ligand 19	7.15553
ERCC6	ERCC Excision Repair 6, Chromatin Remodeling Factor	7.14849
C3AR1	Complement C3a Receptor 1	7.13893
CD22	CD22 Molecule	7.1317
SREBF1	Sterol Regulatory Element Binding Transcription Factor 1	7.1312
IGF1R	Insulin Like Growth Factor 1 Receptor	7.12734
SPI1	Spi-1 Proto-Oncogene	7.12217
AKT3	AKT Serine/Threonine Kinase 3	7.11884
SFTPA2	Surfactant Protein A2	7.11751
GNLY	Granulysin	7.10506
BTLA	B And T Lymphocyte Associated	7.09997
CFLAR	CASP8 And FADD Like Apoptosis Regulator	7.08306
GIMAP4	GTPase, IMAP Family Member 4	7.08058
PAK1	P21 (RAC1) Activated Kinase 1	7.06515
NR2C2AP	Nuclear Receptor 2C2 Associated Protein	7.06117
STK4	Serine/Threonine Kinase 4	7.05401
TIMP2	TIMP Metallopeptidase Inhibitor 2	7.05366
THPO	Thrombopoietin	7.05061
GZMM	Granzyme M	7.04904
RAF1	Raf-1 Proto-Oncogene, Serine/Threonine Kinase	7.04852
PIK3CB	Phosphatidylinositol-4,5-Bisphosphate 3-Kinase Catalytic Subunit Beta	7.04117
BSCL2	BSCL2 Lipid Droplet Biogenesis Associated, Seipin	7.03973
NLRP12	NLR Family Pyrin Domain Containing 12	7.03232
HPSE	Heparanase	7.03211
S100A12	S100 Calcium Binding Protein A12	7.02184
SF3B2	Splicing Factor 3b Subunit 2	7.02011
SLAMF7	SLAM Family Member 7	7.01938
MLANA	Melan-A	7.01706
EDN1	Endothelin 1	7.01442
AQP4	Aquaporin 4	6.98934
PHB1	Prohibitin 1	6.98812
PLA2G10	Phospholipase A2 Group X	6.98579
FCN2	Ficolin 2	6.98297
CCL24	C-C Motif Chemokine Ligand 24	6.97493
DEF6	DEF6 Guanine Nucleotide Exchange Factor	6.96152
MADCAM1	Mucosal Vascular Addressin Cell Adhesion Molecule 1	6.92663
ERCC2	ERCC Excision Repair 2, TFIIH Core Complex Helicase Subunit	6.91976
MYO9B	Myosin IXB	6.91378
TRIM22	Tripartite Motif Containing 22	6.905
ALOX15	Arachidonate 15-Lipoxygenase	6.90059
ANXA5	Annexin A5	6.89156
TIGIT	T Cell Immunoreceptor With Ig And ITIM Domains	6.891
XRCC4	X-Ray Repair Cross Complementing 4	6.88659
UBE2L3	Ubiquitin Conjugating Enzyme E2 L3	6.8728
HNF1A	HNF1 Homeobox A	6.86791
CFHR2	Complement Factor H Related 2	6.86696
HLA-F	Major Histocompatibility Complex, Class I, F	6.86436
VAV1	Vav Guanine Nucleotide Exchange Factor 1	6.85802
GPT	Glutamic--Pyruvic Transaminase	6.85139
FCRL3	Fc Receptor Like 3	6.84592
CD160	CD160 Molecule	6.8245
ADIPOQ	Adiponectin, C1Q And Collagen Domain Containing	6.81868
SLC2A1	Solute Carrier Family 2 Member 1	6.81662
IKZF1	IKAROS Family Zinc Finger 1	6.81634
MVK	Mevalonate Kinase	6.81219
PTK2	Protein Tyrosine Kinase 2	6.80929
CTNNA1	Catenin Alpha 1	6.80925
VIP	Vasoactive Intestinal Peptide	6.80033
TRAF2	TNF Receptor Associated Factor 2	6.79791
ITGA2	Integrin Subunit Alpha 2	6.79494
NSD2	Nuclear Receptor Binding SET Domain Protein 2	6.7929
PPM1D	Protein Phosphatase, Mg2+/Mn2+ Dependent 1D	6.79258
POT1	Protection Of Telomeres 1	6.78742
MAP2K2	Mitogen-Activated Protein Kinase Kinase 2	6.78681
COMT	Catechol-O-Methyltransferase	6.78141
KIR2DL3	Killer Cell Immunoglobulin Like Receptor, Two Ig Domains And Long Cytoplasmic Tail 3	6.77692
GSTP1	Glutathione S-Transferase Pi 1	6.77449
ETV6	ETS Variant Transcription Factor 6	6.75807
RNASEH2A	Ribonuclease H2 Subunit A	6.75743
VSIR	V-Set Immunoregulatory Receptor	6.75633
CD300LF	CD300 Molecule Like Family Member F	6.7561
PI3	Peptidase Inhibitor 3	6.74954
SETD2	SET Domain Containing 2, Histone Lysine Methyltransferase	6.74599
PRKCZ	Protein Kinase C Zeta	6.73213
ENTPD1	Ectonucleoside Triphosphate Diphosphohydrolase 1	6.72782
RTEL1	Regulator Of Telomere Elongation Helicase 1	6.72434
CIB1	Calcium And Integrin Binding 1	6.72412
UNC119	Unc-119 Lipid Binding Chaperone	6.72078
MST1R	Macrophage Stimulating 1 Receptor	6.71891
CRKL	CRK Like Proto-Oncogene, Adaptor Protein	6.70448
SLC41A1	Solute Carrier Family 41 Member 1	6.69625
SELPLG	Selectin P Ligand	6.69408
MLPH	Melanophilin	6.68419
APCS	Amyloid P Component, Serum	6.67334
PRKCA	Protein Kinase C Alpha	6.66328
DNASE2	Deoxyribonuclease 2, Lysosomal	6.6616
PLAU	Plasminogen Activator, Urokinase	6.65973
PAX5	Paired Box 5	6.65972
TFE3	Transcription Factor Binding To IGHM Enhancer 3	6.65472
FLG	Filaggrin	6.65334
TP63	Tumor Protein P63	6.65153
CASP9	Caspase 9	6.65097
MTHFD1	Methylenetetrahydrofolate Dehydrogenase, Cyclohydrolase And Formyltetrahydrofolate Synthetase 1	6.63951
SMAD2	SMAD Family Member 2	6.63735
MYH9	Myosin Heavy Chain 9	6.63634
RAD51C	RAD51 Paralog C	6.62836
TNFRSF11B	TNF Receptor Superfamily Member 11b	6.62815
DNASE1L3	Deoxyribonuclease 1 Like 3	6.62798
RAD54L	RAD54 Like	6.60444
PLG	Plasminogen	6.60444
CYP27B1	Cytochrome P450 Family 27 Subfamily B Member 1	6.60408
TMEM43	Transmembrane Protein 43	6.5988
SEMA4D	Semaphorin 4D	6.59363
HLA-DRB4	Major Histocompatibility Complex, Class II, DR Beta 4	6.58217
TMPO	Thymopoietin	6.57954
FURIN	Furin, Paired Basic Amino Acid Cleaving Enzyme	6.57208
MAPK10	Mitogen-Activated Protein Kinase 10	6.56083
APOBEC3F	Apolipoprotein B MRNA Editing Enzyme Catalytic Subunit 3F	6.56042
ERCC1	ERCC Excision Repair 1, Endonuclease Non-Catalytic Subunit	6.55068
CTSC	Cathepsin C	6.55039
IGF2	Insulin Like Growth Factor 2	6.55018
CNR1	Cannabinoid Receptor 1	6.54669
TPO	Thyroid Peroxidase	6.53755
MPL	MPL Proto-Oncogene, Thrombopoietin Receptor	6.53266
DEFA1	Defensin Alpha 1	6.52963
CHI3L1	Chitinase 3 Like 1	6.52924
CEP128	Centrosomal Protein 128	6.52255
SIRT1	Sirtuin 1	6.52035
IL4I1	Interleukin 4 Induced 1	6.51553
KRT14	Keratin 14	6.50522
MAPK9	Mitogen-Activated Protein Kinase 9	6.49945
TPI1	Triosephosphate Isomerase 1	6.49856
DEFB103B	Defensin Beta 103B	6.49246
FPR1	Formyl Peptide Receptor 1	6.48515
NLRC3	NLR Family CARD Domain Containing 3	6.47935
NPC2	NPC Intracellular Cholesterol Transporter 2	6.47667
ITGAE	Integrin Subunit Alpha E	6.47414
HNRNPA2B1	Heterogeneous Nuclear Ribonucleoprotein A2/B1	6.46762
KDM4C	Lysine Demethylase 4C	6.46748
S100A7	S100 Calcium Binding Protein A7	6.4634
MGMT	O-6-Methylguanine-DNA Methyltransferase	6.45888
MYLK	Myosin Light Chain Kinase	6.45613
PPARA	Peroxisome Proliferator Activated Receptor Alpha	6.45607
MCL1	MCL1 Apoptosis Regulator, BCL2 Family Member	6.44859
BANF1	BAF Nuclear Assembly Factor 1	6.43576
HLA-DRB5	Major Histocompatibility Complex, Class II, DR Beta 5	6.43337
MECP2	Methyl-CpG Binding Protein 2	6.43143
PLA2G2A	Phospholipase A2 Group IIA	6.42766
NR1H3	Nuclear Receptor Subfamily 1 Group H Member 3	6.4238
KLRC2	Killer Cell Lectin Like Receptor C2	6.42042
RNASEH2C	Ribonuclease H2 Subunit C	6.41893
DDX3X	DEAD-Box Helicase 3 X-Linked	6.41673
TRBV11-2	T Cell Receptor Beta Variable 11-2	6.41508
APOA1	Apolipoprotein A1	6.41131
ANPEP	Alanyl Aminopeptidase, Membrane	6.40773
ACP1	Acid Phosphatase 1	6.40692
KRT18	Keratin 18	6.40364
FCER1G	Fc Epsilon Receptor Ig	6.40262
KRT5	Keratin 5	6.38817
DHFR	Dihydrofolate Reductase	6.38755
UBAC2	UBA Domain Containing 2	6.38426
ASXL1	ASXL Transcriptional Regulator 1	6.37083
KLRB1	Killer Cell Lectin Like Receptor B1	6.36688
PADI4	Peptidyl Arginine Deiminase 4	6.36637
SOX2	SRY-Box Transcription Factor 2	6.36451
EPRS1	Glutamyl-Prolyl-TRNA Synthetase 1	6.36033
SERPINC1	Serpin Family C Member 1	6.35965
CLEC4A	C-Type Lectin Domain Family 4 Member A	6.35785
EFL1	Elongation Factor Like GTPase 1	6.35601
FTH1	Ferritin Heavy Chain 1	6.34674
DHX9	DExH-Box Helicase 9	6.34672
CCRL2	C-C Motif Chemokine Receptor Like 2	6.34508
CBLB	Cbl Proto-Oncogene B	6.3393
C1R	Complement C1r	6.33877
HLA-DQA2	Major Histocompatibility Complex, Class II, DQ Alpha 2	6.33726
THBD	Thrombomodulin	6.33588
CEACAM5	CEA Cell Adhesion Molecule 5	6.32711
VTN	Vitronectin	6.3268
SERPING1	Serpin Family G Member 1	6.32129
PPBP	Pro-Platelet Basic Protein	6.31764
MYB	MYB Proto-Oncogene, Transcription Factor	6.31683
TGM2	Transglutaminase 2	6.31299
CALM1	Calmodulin 1	6.31285
FGFR4	Fibroblast Growth Factor Receptor 4	6.31034
AXL	AXL Receptor Tyrosine Kinase	6.29851
CD8B	CD8 Subunit Beta	6.29842
CD74	CD74 Molecule	6.29518
SIRPA	Signal Regulatory Protein Alpha	6.29167
BDNF	Brain Derived Neurotrophic Factor	6.28933
SKIC3	SKI3 Subunit Of Superkiller Complex	6.28214
WT1	WT1 Transcription Factor	6.27178
ITGA2B	Integrin Subunit Alpha 2b	6.26721
TOLLIP	Toll Interacting Protein	6.26699
TXN	Thioredoxin	6.26615
APOH	Apolipoprotein H	6.2576
IL15RA	Interleukin 15 Receptor Subunit Alpha	6.24967
HSPA8	Heat Shock Protein Family A (Hsp70) Member 8	6.24681
WDR1	WD Repeat Domain 1	6.24488
BLK	BLK Proto-Oncogene, Src Family Tyrosine Kinase	6.24335
ULBP1	UL16 Binding Protein 1	6.22719
RARA	Retinoic Acid Receptor Alpha	6.22165
RXRA	Retinoid X Receptor Alpha	6.21887
KIR2DL1	Killer Cell Immunoglobulin Like Receptor, Two Ig Domains And Long Cytoplasmic Tail 1	6.21329
AGTR1	Angiotensin II Receptor Type 1	6.21006
LILRB3	Leukocyte Immunoglobulin Like Receptor B3	6.20995
CSK	C-Terminal Src Kinase	6.20733
PIN1	Peptidylprolyl Cis/Trans Isomerase, NIMA-Interacting 1	6.20618
FPR2	Formyl Peptide Receptor 2	6.20386
ADRB2	Adrenoceptor Beta 2	6.20208
SLC7A7	Solute Carrier Family 7 Member 7	6.19984
TRAF5	TNF Receptor Associated Factor 5	6.19746
FCER1A	Fc Epsilon Receptor Ia	6.19553
NR1H4	Nuclear Receptor Subfamily 1 Group H Member 4	6.19141
ATG5	Autophagy Related 5	6.18756
DYSF	Dysferlin	6.18601
GSN	Gelsolin	6.18542
TNIP1	TNFAIP3 Interacting Protein 1	6.15973
HLA-DMB	Major Histocompatibility Complex, Class II, DM Beta	6.15539
SEMA4A	Semaphorin 4A	6.14662
S1PR1	Sphingosine-1-Phosphate Receptor 1	6.1462
TP53BP1	Tumor Protein P53 Binding Protein 1	6.14589
APOB	Apolipoprotein B	6.14395
IL9R	Interleukin 9 Receptor	6.13841
SCARB2	Scavenger Receptor Class B Member 2	6.13839
ROCK2	Rho Associated Coiled-Coil Containing Protein Kinase 2	6.12815
RBPJ	Recombination Signal Binding Protein For Immunoglobulin Kappa J Region	6.12393
CDC73	Cell Division Cycle 73	6.12218
KAT5	Lysine Acetyltransferase 5	6.11149
GH1	Growth Hormone 1	6.11047
SOS1	SOS Ras/Rac Guanine Nucleotide Exchange Factor 1	6.11015
PSIP1	PC4 And SRSF1 Interacting Protein 1	6.10229
IL1F10	Interleukin 1 Family Member 10	6.09871
HIRA	Histone Cell Cycle Regulator	6.09196
LAIR1	Leukocyte Associated Immunoglobulin Like Receptor 1	6.09035
DMBT1	Deleted In Malignant Brain Tumors 1	6.08712
CD1B	CD1b Molecule	6.08672
RPSA	Ribosomal Protein SA	6.07744
MBTPS2	Membrane Bound Transcription Factor Peptidase, Site 2	6.07469
HDAC4	Histone Deacetylase 4	6.06558
CREB1	CAMP Responsive Element Binding Protein 1	6.05889
IL1RAPL2	Interleukin 1 Receptor Accessory Protein Like 2	6.05191
CD226	CD226 Molecule	6.04713
IL1RL2	Interleukin 1 Receptor Like 2	6.04688
SCGB1A1	Secretoglobin Family 1A Member 1	6.04112
RNF31	Ring Finger Protein 31	6.03779
SDHA	Succinate Dehydrogenase Complex Flavoprotein Subunit A	6.02995
IL20	Interleukin 20	6.02312
TYMP	Thymidine Phosphorylase	6.0216
SDC1	Syndecan 1	6.00655
SERPINB1	Serpin Family B Member 1	6.00324
CARD8	Caspase Recruitment Domain Family Member 8	6.00152
SGK1	Serum/Glucocorticoid Regulated Kinase 1	6.00057
PSMA7	Proteasome 20S Subunit Alpha 7	5.99968
BCL2L11	BCL2 Like 11	5.99699
IFNL1	Interferon Lambda 1	5.99224
MUSK	Muscle Associated Receptor Tyrosine Kinase	5.99096
MMP8	Matrix Metallopeptidase 8	5.95655
MUC5AC	Mucin 5AC, Oligomeric Mucus/Gel-Forming	5.94719
FCAR	Fc Alpha Receptor	5.92932
NPC1	NPC Intracellular Cholesterol Transporter 1	5.92632
IL5RA	Interleukin 5 Receptor Subunit Alpha	5.9252
IFIT1	Interferon Induced Protein With Tetratricopeptide Repeats 1	5.90986
PRKCE	Protein Kinase C Epsilon	5.90789
TAT	Tyrosine Aminotransferase	5.90219
HBG2	Hemoglobin Subunit Gamma 2	5.89913
RNF135	Ring Finger Protein 135	5.89839
F8	Coagulation Factor VIII	5.89758
CXCL14	C-X-C Motif Chemokine Ligand 14	5.87954
HMMR	Hyaluronan Mediated Motility Receptor	5.8761
CD180	CD180 Molecule	5.87428
CLDN1	Claudin 1	5.87417
RPS6KB1	Ribosomal Protein S6 Kinase B1	5.87179
TGM1	Transglutaminase 1	5.871
CD24	CD24 Molecule	5.87074
PSEN1	Presenilin 1	5.86693
FERMT3	FERM Domain Containing Kindlin 3	5.85621
PRDM1	PR/SET Domain 1	5.85247
KMT2A	Lysine Methyltransferase 2A	5.8492
TOP2A	DNA Topoisomerase II Alpha	5.84115
PSMC3	Proteasome 26S Subunit, ATPase 3	5.84039
ERAP2	Endoplasmic Reticulum Aminopeptidase 2	5.83619
TRPM4	Transient Receptor Potential Cation Channel Subfamily M Member 4	5.83611
ITGAV	Integrin Subunit Alpha V	5.82991
ENO1	Enolase 1	5.81535
EZR	Ezrin	5.81336
IL18BP	Interleukin 18 Binding Protein	5.81217
STK11	Serine/Threonine Kinase 11	5.81087
KLRG1	Killer Cell Lectin Like Receptor G1	5.80958
SDHB	Succinate Dehydrogenase Complex Iron Sulfur Subunit B	5.8074
ALPK1	Alpha Kinase 1	5.80668
HDAC1	Histone Deacetylase 1	5.79751
IL18RAP	Interleukin 18 Receptor Accessory Protein	5.79653
RIPK3	Receptor Interacting Serine/Threonine Kinase 3	5.79515
CD7	CD7 Molecule	5.79305
TYMS	Thymidylate Synthetase	5.79262
PLP1	Proteolipid Protein 1	5.79092
GRN	Granulin Precursor	5.7891
PIGA	Phosphatidylinositol Glycan Anchor Biosynthesis Class A	5.78709
GSK3B	Glycogen Synthase Kinase 3 Beta	5.78392
LRP1	LDL Receptor Related Protein 1	5.78242
CRH	Corticotropin Releasing Hormone	5.78139
MTHFR	Methylenetetrahydrofolate Reductase	5.78066
PRKD1	Protein Kinase D1	5.77821
CCL1	C-C Motif Chemokine Ligand 1	5.7739
POLR3A	RNA Polymerase III Subunit A	5.7674
CANX	Calnexin	5.76613
DSC2	Desmocollin 2	5.76364
IL1RL1	Interleukin 1 Receptor Like 1	5.76194
XRCC3	X-Ray Repair Cross Complementing 3	5.75804
KRT16	Keratin 16	5.75444
DICER1	Dicer 1, Ribonuclease III	5.753
AURKA	Aurora Kinase A	5.75086
GJB2	Gap Junction Protein Beta 2	5.74992
BPI	Bactericidal Permeability Increasing Protein	5.74939
MYH11	Myosin Heavy Chain 11	5.74113
OPRM1	Opioid Receptor Mu 1	5.73434
CD200	CD200 Molecule	5.73391
HERC2	HECT And RLD Domain Containing E3 Ubiquitin Protein Ligase 2	5.73263
EPO	Erythropoietin	5.72897
DSG1	Desmoglein 1	5.72776
HAMP	Hepcidin Antimicrobial Peptide	5.72081
IL24	Interleukin 24	5.71959
MUC2	Mucin 2, Oligomeric Mucus/Gel-Forming	5.71539
CPT2	Carnitine Palmitoyltransferase 2	5.70818
RAB7A	RAB7A, Member RAS Oncogene Family	5.70725
PLA2G6	Phospholipase A2 Group VI	5.70489
FAT4	FAT Atypical Cadherin 4	5.69973
CCNA2	Cyclin A2	5.69497
CLEC10A	C-Type Lectin Domain Containing 10A	5.69453
OCA2	OCA2 Melanosomal Transmembrane Protein	5.69233
H3C1	H3 Clustered Histone 1	5.68651
ITPR1	Inositol 1,4,5-Trisphosphate Receptor Type 1	5.68379
SIGLEC1	Sialic Acid Binding Ig Like Lectin 1	5.68216
UMPS	Uridine Monophosphate Synthetase	5.68122
LMNB1	Lamin B1	5.67339
MRPL28	Mitochondrial Ribosomal Protein L28	5.67079
TF	Transferrin	5.66364
ELN	Elastin	5.66154
BAP1	BRCA1 Associated Protein 1	5.65893
HHLA2	HERV-H LTR-Associating 2	5.6545
F5	Coagulation Factor V	5.65388
FOXO1	Forkhead Box O1	5.6532
DCT	Dopachrome Tautomerase	5.64671
IFNA8	Interferon Alpha 8	5.64453
TGFA	Transforming Growth Factor Alpha	5.64221
KIR2DL4	Killer Cell Immunoglobulin Like Receptor, Two Ig Domains And Long Cytoplasmic Tail 4	5.64033
C4BPA	Complement Component 4 Binding Protein Alpha	5.63974
ARG2	Arginase 2	5.63462
BECN1	Beclin 1	5.63243
STUB1	STIP1 Homology And U-Box Containing Protein 1	5.63209
PLAT	Plasminogen Activator, Tissue Type	5.62962
NCOR2	Nuclear Receptor Corepressor 2	5.6282
MYH6	Myosin Heavy Chain 6	5.62305
FANCM	FA Complementation Group M	5.61724
ABCA3	ATP Binding Cassette Subfamily A Member 3	5.6144
ADORA2A	Adenosine A2a Receptor	5.60918
ZEB1	Zinc Finger E-Box Binding Homeobox 1	5.60816
GPI	Glucose-6-Phosphate Isomerase	5.60122
HSPB1	Heat Shock Protein Family B (Small) Member 1	5.59962
IL31	Interleukin 31	5.59842
AP1S3	Adaptor Related Protein Complex 1 Subunit Sigma 3	5.59819
HCST	Hematopoietic Cell Signal Transducer	5.59683
LAMP2	Lysosomal Associated Membrane Protein 2	5.59573
CCL13	C-C Motif Chemokine Ligand 13	5.59215
MAP2K4	Mitogen-Activated Protein Kinase Kinase 4	5.59008
IFI35	Interferon Induced Protein 35	5.58945
ALDH2	Aldehyde Dehydrogenase 2 Family Member	5.58343
PALB2	Partner And Localizer Of BRCA2	5.5826
DES	Desmin	5.58004
NUP133	Nucleoporin 133	5.56614
CASR	Calcium Sensing Receptor	5.56111
CHGA	Chromogranin A	5.56063
PRKG1	Protein Kinase CGMP-Dependent 1	5.54193
CA2	Carbonic Anhydrase 2	5.53646
BPIFA1	BPI Fold Containing Family A Member 1	5.533
TANK	TRAF Family Member Associated NFKB Activator	5.53193
CXCL16	C-X-C Motif Chemokine Ligand 16	5.5255
SST	Somatostatin	5.52429
FSCN1	Fascin Actin-Bundling Protein 1	5.51355
MAN2B1	Mannosidase Alpha Class 2B Member 1	5.50761
GAA	Alpha Glucosidase	5.502
IL31RA	Interleukin 31 Receptor A	5.49246
IL17B	Interleukin 17B	5.48878
SLC22A4	Solute Carrier Family 22 Member 4	5.48857
CASP4	Caspase 4	5.48747
VCL	Vinculin	5.48156
IGHV4-38-2	Immunoglobulin Heavy Variable 4-38-2	5.48025
LZTR1	Leucine Zipper Like Post Translational Regulator 1	5.47105
ABCB4	ATP Binding Cassette Subfamily B Member 4	5.4691
SRA1	Steroid Receptor RNA Activator 1	5.45702
CTSK	Cathepsin K	5.45358
TRIM8	Tripartite Motif Containing 8	5.44212
NOTCH2	Notch Receptor 2	5.44168
DNTT	DNA Nucleotidylexotransferase	5.43192
IFITM3	Interferon Induced Transmembrane Protein 3	5.42884
MUC16	Mucin 16, Cell Surface Associated	5.42881
CYP3A4	Cytochrome P450 Family 3 Subfamily A Member 4	5.42762
NLRX1	NLR Family Member X1	5.42155
IL36B	Interleukin 36 Beta	5.41894
TRIM62	Tripartite Motif Containing 62	5.41751
TIMP3	TIMP Metallopeptidase Inhibitor 3	5.4156
TAB1	TGF-Beta Activated Kinase 1 (MAP3K7) Binding Protein 1	5.41338
EGR1	Early Growth Response 1	5.41266
MUC4	Mucin 4, Cell Surface Associated	5.40984
SLURP1	Secreted LY6/PLAUR Domain Containing 1	5.40914
TMPRSS2	Transmembrane Serine Protease 2	5.39798
COL17A1	Collagen Type XVII Alpha 1 Chain	5.39448
RPA1	Replication Protein A1	5.39071
CDK1	Cyclin Dependent Kinase 1	5.3904
LIPA	Lipase A, Lysosomal Acid Type	5.38858
FANCI	FA Complementation Group I	5.38743
DEFA3	Defensin Alpha 3	5.38333
DEFA5	Defensin Alpha 5	5.38124
RNASE2	Ribonuclease A Family Member 2	5.3808
UBC	Ubiquitin C	5.37884
NRP1	Neuropilin 1	5.36041
TRIM56	Tripartite Motif Containing 56	5.35253
NUP107	Nucleoporin 107	5.34379
FBN1	Fibrillin 1	5.33943
BTN3A2	Butyrophilin Subfamily 3 Member A2	5.33817
TNC	Tenascin C	5.33766
GINS1	GINS Complex Subunit 1	5.33112
TNFRSF25	TNF Receptor Superfamily Member 25	5.32851
PRDX1	Peroxiredoxin 1	5.32223
GJC2	Gap Junction Protein Gamma 2	5.32105
IGF2R	Insulin Like Growth Factor 2 Receptor	5.31991
CDKN2B	Cyclin Dependent Kinase Inhibitor 2B	5.31468
HSPA1A	Heat Shock Protein Family A (Hsp70) Member 1A	5.30895
LILRA2	Leukocyte Immunoglobulin Like Receptor A2	5.30242
CDKN2C	Cyclin Dependent Kinase Inhibitor 2C	5.3018
IL13RA2	Interleukin 13 Receptor Subunit Alpha 2	5.30041
APLN	Apelin	5.30006
APOBEC3B	Apolipoprotein B MRNA Editing Enzyme Catalytic Subunit 3B	5.29755
ANXA2	Annexin A2	5.28549
PGM1	Phosphoglucomutase 1	5.27654
MPI	Mannose Phosphate Isomerase	5.2753
CDH23	Cadherin Related 23	5.27408
TNFRSF6B	TNF Receptor Superfamily Member 6b	5.26046
CEACAM6	CEA Cell Adhesion Molecule 6	5.26001
IL22RA1	Interleukin 22 Receptor Subunit Alpha 1	5.24439
TFEB	Transcription Factor EB	5.23918
TRIM38	Tripartite Motif Containing 38	5.23648
BPIFB1	BPI Fold Containing Family B Member 1	5.2339
CKS1B	CDC28 Protein Kinase Regulatory Subunit 1B	5.23087
MAPK13	Mitogen-Activated Protein Kinase 13	5.22946
ERCC5	ERCC Excision Repair 5, Endonuclease	5.2205
CYP17A1	Cytochrome P450 Family 17 Subfamily A Member 1	5.21977
HDAC9	Histone Deacetylase 9	5.21881
CMTM6	CKLF Like MARVEL Transmembrane Domain Containing 6	5.21252
MYO5B	Myosin VB	5.21013
RB1CC1	RB1 Inducible Coiled-Coil 1	5.20133
CTNND1	Catenin Delta 1	5.19369
PRKN	Parkin RBR E3 Ubiquitin Protein Ligase	5.19175
IFNL2	Interferon Lambda 2	5.18528
PIP	Prolactin Induced Protein	5.18476
CTBP1	C-Terminal Binding Protein 1	5.1803
CTCF	CCCTC-Binding Factor	5.17715
FGA	Fibrinogen Alpha Chain	5.17388
ACKR4	Atypical Chemokine Receptor 4	5.16737
TSG101	Tumor Susceptibility 101	5.16709
MAPK12	Mitogen-Activated Protein Kinase 12	5.16622
NGFR	Nerve Growth Factor Receptor	5.16018
RETN	Resistin	5.15543
GFAP	Glial Fibrillary Acidic Protein	5.15466
MMP12	Matrix Metallopeptidase 12	5.15435
HNRNPA1	Heterogeneous Nuclear Ribonucleoprotein A1	5.14873
BUB1B	BUB1 Mitotic Checkpoint Serine/Threonine Kinase B	5.14194
SERPINB3	Serpin Family B Member 3	5.14109
ANKRD17	Ankyrin Repeat Domain 17	5.13802
DNAAF11	Dynein Axonemal Assembly Factor 11	5.13563
AZU1	Azurocidin 1	5.13465
TXK	TXK Tyrosine Kinase	5.13353
FHL2	Four And A Half LIM Domains 2	5.13325
COL2A1	Collagen Type II Alpha 1 Chain	5.12979
IRF2	Interferon Regulatory Factor 2	5.12739
UBB	Ubiquitin B	5.12379
FANCD2	FA Complementation Group D2	5.12145
PRPS1	Phosphoribosyl Pyrophosphate Synthetase 1	5.12115
RNF217	Ring Finger Protein 217	5.12021
CD207	CD207 Molecule	5.11958
HDAC2	Histone Deacetylase 2	5.1135
LAMP1	Lysosomal Associated Membrane Protein 1	5.11317
IFITM1	Interferon Induced Transmembrane Protein 1	5.10244
NIPAL4	NIPA Like Domain Containing 4	5.10148
CDK9	Cyclin Dependent Kinase 9	5.09819
BTRC	Beta-Transducin Repeat Containing E3 Ubiquitin Protein Ligase	5.09734
SPINK1	Serine Peptidase Inhibitor Kazal Type 1	5.09668
CHD1	Chromodomain Helicase DNA Binding Protein 1	5.09622
NUP93	Nucleoporin 93	5.09364
PSAP	Prosaposin	5.0892
CXCL6	C-X-C Motif Chemokine Ligand 6	5.08744
LTB	Lymphotoxin Beta	5.08474
CCNB1	Cyclin B1	5.08136
PLA2G4A	Phospholipase A2 Group IVA	5.08131
NAMPT	Nicotinamide Phosphoribosyltransferase	5.07803
FMR1	Fragile X Messenger Ribonucleoprotein 1	5.07204
GHR	Growth Hormone Receptor	5.07093
KRT17	Keratin 17	5.06781
CISH	Cytokine Inducible SH2 Containing Protein	5.06243
SLC19A1	Solute Carrier Family 19 Member 1	5.06135
CCND2	Cyclin D2	5.06031
MT-CYB	Mitochondrially Encoded Cytochrome B	5.05675
IFIT2	Interferon Induced Protein With Tetratricopeptide Repeats 2	5.05212
TRADD	TNFRSF1A Associated Via Death Domain	5.05074
IL3RA	Interleukin 3 Receptor Subunit Alpha	5.05026
TAC1	Tachykinin Precursor 1	5.04859
HMGA2	High Mobility Group AT-Hook 2	5.0483
ARHGEF2	Rho/Rac Guanine Nucleotide Exchange Factor 2	5.04618
CDH5	Cadherin 5	5.03982
YWHAZ	Tyrosine 3-Monooxygenase/Tryptophan 5-Monooxygenase Activation Protein Zeta	5.03856
KCNAB2	Potassium Voltage-Gated Channel Subfamily A Regulatory Beta Subunit 2	5.03681
FLNA	Filamin A	5.03673
DDOST	Dolichyl-Diphosphooligosaccharide--Protein Glycosyltransferase Non-Catalytic Subunit	5.03141
KIR2DS5	Killer Cell Immunoglobulin Like Receptor, Two Ig Domains And Short Cytoplasmic Tail 5	5.02696
FFAR2	Free Fatty Acid Receptor 2	5.02538
LYZ	Lysozyme	5.0252
RRM2B	Ribonucleotide Reductase Regulatory TP53 Inducible Subunit M2B	5.02489
PCCA	Propionyl-CoA Carboxylase Subunit Alpha	5.02352
GNRH1	Gonadotropin Releasing Hormone 1	5.02073
SSB	Small RNA Binding Exonuclease Protection Factor La	5.02022
F11R	F11 Receptor	5.01928
DPYD	Dihydropyrimidine Dehydrogenase	5.01889
MMP14	Matrix Metallopeptidase 14	5.01879
SCN5A	Sodium Voltage-Gated Channel Alpha Subunit 5	5.01649
MAP3K8	Mitogen-Activated Protein Kinase Kinase Kinase 8	5.01622
INSR	Insulin Receptor	5.01517
WDR19	WD Repeat Domain 19	5.0139
RAD51D	RAD51 Paralog D	5.01247
OLR1	Oxidized Low Density Lipoprotein Receptor 1	5.01076
KIR2DL2	Killer Cell Immunoglobulin Like Receptor, Two Ig Domains And Long Cytoplasmic Tail 2	5.00891
CTNNA3	Catenin Alpha 3	5.00791
CD177	CD177 Molecule	5.00551
CYP19A1	Cytochrome P450 Family 19 Subfamily A Member 1	4.99649
CD48	CD48 Molecule	4.99403
SHH	Sonic Hedgehog Signaling Molecule	4.99304
SOS2	SOS Ras/Rho Guanine Nucleotide Exchange Factor 2	4.99054
TPMT	Thiopurine S-Methyltransferase	4.98725
KIR2DS2	Killer Cell Immunoglobulin Like Receptor, Two Ig Domains And Short Cytoplasmic Tail 2	4.98469
MERTK	MER Proto-Oncogene, Tyrosine Kinase	4.98077
TRAV24	T Cell Receptor Alpha Variable 24	4.97833
CEP85L	Centrosomal Protein 85 Like	4.97827
GHRH	Growth Hormone Releasing Hormone	4.97428
TNFAIP8L2	TNF Alpha Induced Protein 8 Like 2	4.97071
CCL25	C-C Motif Chemokine Ligand 25	4.96909
TWIST1	Twist Family BHLH Transcription Factor 1	4.96448
F13A1	Coagulation Factor XIII A Chain	4.96393
MAP3K1	Mitogen-Activated Protein Kinase Kinase Kinase 1	4.96031
IFNLR1	Interferon Lambda Receptor 1	4.95655
TRAT1	T Cell Receptor Associated Transmembrane Adaptor 1	4.95457
FANCA	FA Complementation Group A	4.94809
CTSL	Cathepsin L	4.9451
FOXO3	Forkhead Box O3	4.9414
TRNT1	TRNA Nucleotidyl Transferase 1	4.94007
CBFB	Core-Binding Factor Subunit Beta	4.93972
EIF2AK3	Eukaryotic Translation Initiation Factor 2 Alpha Kinase 3	4.9391
RPS27A	Ribosomal Protein S27a	4.9386
TEK	TEK Receptor Tyrosine Kinase	4.93855
RERE	Arginine-Glutamic Acid Dipeptide Repeats	4.93431
NFKBIL1	NFKB Inhibitor Like 1	4.93427
FEN1	Flap Structure-Specific Endonuclease 1	4.93076
YY1	YY1 Transcription Factor	4.93046
MAP3K5	Mitogen-Activated Protein Kinase Kinase Kinase 5	4.92545
KIR3DL2	Killer Cell Immunoglobulin Like Receptor, Three Ig Domains And Long Cytoplasmic Tail 2	4.91826
ITGA5	Integrin Subunit Alpha 5	4.9167
MRC1	Mannose Receptor C-Type 1	4.9151
GBE1	1,4-Alpha-Glucan Branching Enzyme 1	4.91264
WNT5A	Wnt Family Member 5A	4.9104
H3C11	H3 Clustered Histone 11	4.9081
METTL3	Methyltransferase 3, N6-Adenosine-Methyltransferase Complex Catalytic Subunit	4.90656
NCR1	Natural Cytotoxicity Triggering Receptor 1	4.90635
CACNA2D1	Calcium Voltage-Gated Channel Auxiliary Subunit Alpha2delta 1	4.90606
GAD2	Glutamate Decarboxylase 2	4.89892
PMM2	Phosphomannomutase 2	4.89852
ZFAT	Zinc Finger And AT-Hook Domain Containing	4.89394
FAM111B	FAM111 Trypsin Like Peptidase B	4.89393
CD200R1	CD200 Receptor 1	4.89378
IL26	Interleukin 26	4.88846
PTGER4	Prostaglandin E Receptor 4	4.88455
HAVCR1	Hepatitis A Virus Cellular Receptor 1	4.88204
GZMH	Granzyme H	4.87883
C5AR2	Complement C5a Receptor 2	4.87208
PLK1	Polo Like Kinase 1	4.85961
APAF1	Apoptotic Peptidase Activating Factor 1	4.85763
ANO5	Anoctamin 5	4.85388
CA9	Carbonic Anhydrase 9	4.84868
ELK1	ETS Transcription Factor ELK1	4.84791
LILRA4	Leukocyte Immunoglobulin Like Receptor A4	4.84752
GATA1	GATA Binding Protein 1	4.84553
GPR15	G Protein-Coupled Receptor 15	4.84459
SETBP1	SET Binding Protein 1	4.84441
PDIA3	Protein Disulfide Isomerase Family A Member 3	4.84324
HARS1	Histidyl-TRNA Synthetase 1	4.84294
PIGR	Polymeric Immunoglobulin Receptor	4.84281
SATB1	SATB Homeobox 1	4.84267
MYO18A	Myosin XVIIIA	4.83994
FGF7	Fibroblast Growth Factor 7	4.83865
GIMAP2	GTPase, IMAP Family Member 2	4.83506
MYCN	MYCN Proto-Oncogene, BHLH Transcription Factor	4.83078
POSTN	Periostin	4.83045
RUNX3	RUNX Family Transcription Factor 3	4.82704
EIF4E	Eukaryotic Translation Initiation Factor 4E	4.82555
SYP	Synaptophysin	4.8252
KIR2DS1	Killer Cell Immunoglobulin Like Receptor, Two Ig Domains And Short Cytoplasmic Tail 1	4.82205
AARS1	Alanyl-TRNA Synthetase 1	4.81895
RPS19	Ribosomal Protein S19	4.81567
IL1RAP	Interleukin 1 Receptor Accessory Protein	4.81408
CTTN	Cortactin	4.80945
ITGB7	Integrin Subunit Beta 7	4.80537
FKRP	Fukutin Related Protein	4.80079
KMT2C	Lysine Methyltransferase 2C	4.79672
TRAF1	TNF Receptor Associated Factor 1	4.79521
RNF213	Ring Finger Protein 213	4.7929
MFN2	Mitofusin 2	4.79241
MMP13	Matrix Metallopeptidase 13	4.78961
LAGE3	L Antigen Family Member 3	4.78707
SERPINB2	Serpin Family B Member 2	4.78633
IL34	Interleukin 34	4.78565
RORA	RAR Related Orphan Receptor A	4.78326
DIS3	DIS3 Homolog, Exosome Endoribonuclease And 3'-5' Exoribonuclease	4.78323
ACADM	Acyl-CoA Dehydrogenase Medium Chain	4.77911
NTRK2	Neurotrophic Receptor Tyrosine Kinase 2	4.77834
CD6	CD6 Molecule	4.77702
XRCC2	X-Ray Repair Cross Complementing 2	4.7757
MAPT	Microtubule Associated Protein Tau	4.76896
SEPTIN9	Septin 9	4.76055
ACTC1	Actin Alpha Cardiac Muscle 1	4.7527
PTGS1	Prostaglandin-Endoperoxide Synthase 1	4.75159
CCL27	C-C Motif Chemokine Ligand 27	4.74606
PEPD	Peptidase D	4.74475
ATR	ATR Serine/Threonine Kinase	4.74251
LCP1	Lymphocyte Cytosolic Protein 1	4.74205
C1QBP	Complement C1q Binding Protein	4.73938
OSMR	Oncostatin M Receptor	4.73764
IFIT3	Interferon Induced Protein With Tetratricopeptide Repeats 3	4.7353
MATR3	Matrin 3	4.73352
ATF2	Activating Transcription Factor 2	4.73306
EEF1A1	Eukaryotic Translation Elongation Factor 1 Alpha 1	4.731
RASA1	RAS P21 Protein Activator 1	4.73037
MAG	Myelin Associated Glycoprotein	4.72503
MMEL1	Membrane Metalloendopeptidase Like 1	4.72481
ESR2	Estrogen Receptor 2	4.72307
CALCRL	Calcitonin Receptor Like Receptor	4.71485
SLC25A13	Solute Carrier Family 25 Member 13	4.71343
AIP	Aryl Hydrocarbon Receptor Interacting Protein	4.71246
EOMES	Eomesodermin	4.71209
CSTA	Cystatin A	4.71097
GPR65	G Protein-Coupled Receptor 65	4.70818
EIF2AK4	Eukaryotic Translation Initiation Factor 2 Alpha Kinase 4	4.70496
ATF3	Activating Transcription Factor 3	4.70434
CDSN	Corneodesmosin	4.70263
ZBTB16	Zinc Finger And BTB Domain Containing 16	4.69455
RBP3	Retinol Binding Protein 3	4.69449
NEK8	NIMA Related Kinase 8	4.69191
GLA	Galactosidase Alpha	4.68923
HSP90AB1	Heat Shock Protein 90 Alpha Family Class B Member 1	4.68055
IL1R2	Interleukin 1 Receptor Type 2	4.67359
ABCC1	ATP Binding Cassette Subfamily C Member 1	4.6733
PTGDR2	Prostaglandin D2 Receptor 2	4.67099
CMA1	Chymase 1	4.67041
TUBA1A	Tubulin Alpha 1a	4.66885
SPHK1	Sphingosine Kinase 1	4.66372
MX2	MX Dynamin Like GTPase 2	4.65868
TP73	Tumor Protein P73	4.65763
PTAFR	Platelet Activating Factor Receptor	4.65629
KIAA0319L	KIAA0319 Like	4.6497
INPPL1	Inositol Polyphosphate Phosphatase Like 1	4.64914
SP110	SP110 Nuclear Body Protein	4.6447
PGF	Placental Growth Factor	4.64072
NR1H2	Nuclear Receptor Subfamily 1 Group H Member 2	4.64056
PDE4A	Phosphodiesterase 4A	4.63926
BCL3	BCL3 Transcription Coactivator	4.63706
NLRP6	NLR Family Pyrin Domain Containing 6	4.6367
FGB	Fibrinogen Beta Chain	4.63573
CEBPD	CCAAT Enhancer Binding Protein Delta	4.63523
IFNA4	Interferon Alpha 4	4.63292
PRKCB	Protein Kinase C Beta	4.63264
EDNRB	Endothelin Receptor Type B	4.62637
TRPV3	Transient Receptor Potential Cation Channel Subfamily V Member 3	4.62326
COL5A1	Collagen Type V Alpha 1 Chain	4.62294
CAPN3	Calpain 3	4.6216
MSH3	MutS Homolog 3	4.62157
SOCS2	Suppressor Of Cytokine Signaling 2	4.6213
CCND3	Cyclin D3	4.62063
ADGRE5	Adhesion G Protein-Coupled Receptor E5	4.61444
EXTL3	Exostosin Like Glycosyltransferase 3	4.61403
KPNA2	Karyopherin Subunit Alpha 2	4.61211
FGG	Fibrinogen Gamma Chain	4.61149
PI4KA	Phosphatidylinositol 4-Kinase Alpha	4.61145
GSDMD	Gasdermin D	4.60779
COL1A2	Collagen Type I Alpha 2 Chain	4.60773
PLA2G7	Phospholipase A2 Group VII	4.59573
KIR3DS1	Killer Cell Immunoglobulin Like Receptor, Three Ig Domains And Short Cytoplasmic Tail 1	4.59333
NUP85	Nucleoporin 85	4.59323
HK1	Hexokinase 1	4.58882
IQGAP1	IQ Motif Containing GTPase Activating Protein 1	4.58426
SAA1	Serum Amyloid A1	4.58227
ALG1	ALG1 Chitobiosyldiphosphodolichol Beta-Mannosyltransferase	4.57507
YTHDF2	YTH N6-Methyladenosine RNA Binding Protein F2	4.57064
GBP2	Guanylate Binding Protein 2	4.56501
IRAK2	Interleukin 1 Receptor Associated Kinase 2	4.56414
GNE	Glucosamine (UDP-N-Acetyl)-2-Epimerase/N-Acetylmannosamine Kinase	4.56321
SKP2	S-Phase Kinase Associated Protein 2	4.56306
IRS1	Insulin Receptor Substrate 1	4.55509
SIGLEC15	Sialic Acid Binding Ig Like Lectin 15	4.55359
NR4A1	Nuclear Receptor Subfamily 4 Group A Member 1	4.5525
KLC1	Kinesin Light Chain 1	4.55141
CALCA	Calcitonin Related Polypeptide Alpha	4.55093
XRCC1	X-Ray Repair Cross Complementing 1	4.53672
CSF2RA	Colony Stimulating Factor 2 Receptor Subunit Alpha	4.53102
KIR2DS4	Killer Cell Immunoglobulin Like Receptor, Two Ig Domains And Short Cytoplasmic Tail 4	4.5275
GPR35	G Protein-Coupled Receptor 35	4.52681
NTRK3	Neurotrophic Receptor Tyrosine Kinase 3	4.52355
TGIF1	TGFB Induced Factor Homeobox 1	4.52117
DYNC1H1	Dynein Cytoplasmic 1 Heavy Chain 1	4.517
TNFSF18	TNF Superfamily Member 18	4.51561
PLA2G1B	Phospholipase A2 Group IB	4.51541
CD300A	CD300a Molecule	4.5139
S100A4	S100 Calcium Binding Protein A4	4.51267
PIAS1	Protein Inhibitor Of Activated STAT 1	4.50983
IDUA	Alpha-L-Iduronidase	4.50898
IRS2	Insulin Receptor Substrate 2	4.50894
SERPINB9	Serpin Family B Member 9	4.50871
ZC3H12A	Zinc Finger CCCH-Type Containing 12A	4.50758
BMP2	Bone Morphogenetic Protein 2	4.50724
PKP2	Plakophilin 2	4.50244
BMPR1A	Bone Morphogenetic Protein Receptor Type 1A	4.4992
MUC7	Mucin 7, Secreted	4.49515
FASN	Fatty Acid Synthase	4.48919
LGALS3BP	Galectin 3 Binding Protein	4.48349
CD1E	CD1e Molecule	4.48333
ENPP2	Ectonucleotide Pyrophosphatase/Phosphodiesterase 2	4.48287
PIBF1	Progesterone Immunomodulatory Binding Factor 1	4.48171
DDR1	Discoidin Domain Receptor Tyrosine Kinase 1	4.47983
SLC17A5	Solute Carrier Family 17 Member 5	4.47311
HERC5	HECT And RLD Domain Containing E3 Ubiquitin Protein Ligase 5	4.47297
GNG3	G Protein Subunit Gamma 3	4.47277
AGK	Acylglycerol Kinase	4.47088
GLB1	Galactosidase Beta 1	4.46047
CLEC16A	C-Type Lectin Domain Containing 16A	4.46018
KLF1	KLF Transcription Factor 1	4.45955
RAP1A	RAP1A, Member Of RAS Oncogene Family	4.45542
KRT8	Keratin 8	4.45469
KCNJ11	Potassium Inwardly Rectifying Channel Subfamily J Member 11	4.44952
RARRES2	Retinoic Acid Receptor Responder 2	4.44776
GDF15	Growth Differentiation Factor 15	4.44606
PIK3R3	Phosphoinositide-3-Kinase Regulatory Subunit 3	4.44013
RNASET2	Ribonuclease T2	4.4391
RAET1E	Retinoic Acid Early Transcript 1E	4.43866
PXN	Paxillin	4.43782
E2F1	E2F Transcription Factor 1	4.43731
PIM1	Pim-1 Proto-Oncogene, Serine/Threonine Kinase	4.43551
GP2	Glycoprotein 2	4.43281
LMNB2	Lamin B2	4.42982
CTSE	Cathepsin E	4.41446
CLEC5A	C-Type Lectin Domain Containing 5A	4.41356
TET1	Tet Methylcytosine Dioxygenase 1	4.41285
EIF2S1	Eukaryotic Translation Initiation Factor 2 Subunit Alpha	4.40467
SLC7A5	Solute Carrier Family 7 Member 5	4.40426
CD63	CD63 Molecule	4.40401
KDM5C	Lysine Demethylase 5C	4.40113
TYRP1	Tyrosinase Related Protein 1	4.39884
ITGA6	Integrin Subunit Alpha 6	4.39668
KRT7	Keratin 7	4.39322
XCL1	X-C Motif Chemokine Ligand 1	4.3872
CHEK1	Checkpoint Kinase 1	4.3842
PSMC4	Proteasome 26S Subunit, ATPase 4	4.38323
BATF	Basic Leucine Zipper ATF-Like Transcription Factor	4.383
SOX9	SRY-Box Transcription Factor 9	4.38169
ISG20	Interferon Stimulated Exonuclease Gene 20	4.38086
CLEC4C	C-Type Lectin Domain Family 4 Member C	4.38002
SLC34A2	Solute Carrier Family 34 Member 2	4.37383
MFGE8	Milk Fat Globule EGF And Factor V/VIII Domain Containing	4.37091
AREG	Amphiregulin	4.37079
INHA	Inhibin Subunit Alpha	4.37078
PTPN1	Protein Tyrosine Phosphatase Non-Receptor Type 1	4.36998
NEDD4L	NEDD4 Like E3 Ubiquitin Protein Ligase	4.3694
DSC1	Desmocollin 1	4.35956
NFATC3	Nuclear Factor Of Activated T Cells 3	4.35518
CD151	CD151 Molecule (Raph Blood Group)	4.35348
ZNFX1	Zinc Finger NFX1-Type Containing 1	4.35097
TFAP2A	Transcription Factor AP-2 Alpha	4.34442
LY86	Lymphocyte Antigen 86	4.34191
LAIR2	Leukocyte Associated Immunoglobulin Like Receptor 2	4.33846
SERPINH1	Serpin Family H Member 1	4.33727
VEGFB	Vascular Endothelial Growth Factor B	4.3341
F9	Coagulation Factor IX	4.32822
FXR1	FMR1 Autosomal Homolog 1	4.32754
KLK3	Kallikrein Related Peptidase 3	4.32737
MAGEA3	MAGE Family Member A3	4.32731
NTHL1	Nth Like DNA Glycosylase 1	4.3217
SEMA7A	Semaphorin 7A (John Milton Hagen Blood Group)	4.32169
ACTN4	Actinin Alpha 4	4.31551
NAIP	NLR Family Apoptosis Inhibitory Protein	4.31549
TUBB	Tubulin Beta Class I	4.31343
UBE2I	Ubiquitin Conjugating Enzyme E2 I	4.3114
ABCG2	ATP Binding Cassette Subfamily G Member 2 (Junior Blood Group)	4.30409
CCR10	C-C Motif Chemokine Receptor 10	4.30064
GPX1	Glutathione Peroxidase 1	4.29806
TRIM27	Tripartite Motif Containing 27	4.29671
BUB1	BUB1 Mitotic Checkpoint Serine/Threonine Kinase	4.29663
JAG1	Jagged Canonical Notch Ligand 1	4.2909
HBG1	Hemoglobin Subunit Gamma 1	4.28109
NECTIN2	Nectin Cell Adhesion Molecule 2	4.27265
GBP1	Guanylate Binding Protein 1	4.27101
TNFSF8	TNF Superfamily Member 8	4.27071
CD93	CD93 Molecule	4.27016
DIABLO	Diablo IAP-Binding Mitochondrial Protein	4.2671
KRT10	Keratin 10	4.26649
KLF6	KLF Transcription Factor 6	4.26541
SIGLEC8	Sialic Acid Binding Ig Like Lectin 8	4.26141
ATP6V0A2	ATPase H+ Transporting V0 Subunit A2	4.25327
ZMPSTE24	Zinc Metallopeptidase STE24	4.25248
GHRL	Ghrelin And Obestatin Prepropeptide	4.25206
NPY	Neuropeptide Y	4.25107
CAVIN1	Caveolae Associated Protein 1	4.2492
CUL1	Cullin 1	4.24469
ETFDH	Electron Transfer Flavoprotein Dehydrogenase	4.24239
OCLN	Occludin	4.24099
APRT	Adenine Phosphoribosyltransferase	4.24067
MAGEA1	MAGE Family Member A1	4.2294
CLDN3	Claudin 3	4.22935
PTH	Parathyroid Hormone	4.22901
JUNB	JunB Proto-Oncogene, AP-1 Transcription Factor Subunit	4.22481
ULBP3	UL16 Binding Protein 3	4.22331
NBEAL2	Neurobeachin Like 2	4.22141
POLGARF	POLG Alternative Reading Frame	4.20519
LAMC2	Laminin Subunit Gamma 2	4.20395
LRRK2	Leucine Rich Repeat Kinase 2	4.20357
PTCH1	Patched 1	4.20269
TNFRSF21	TNF Receptor Superfamily Member 21	4.20201
SPTAN1	Spectrin Alpha, Non-Erythrocytic 1	4.19906
WASF1	WASP Family Member 1	4.19885
SAG	S-Antigen Visual Arrestin	4.19723
CDX2	Caudal Type Homeobox 2	4.19688
MAP2K3	Mitogen-Activated Protein Kinase Kinase 3	4.19125
RARB	Retinoic Acid Receptor Beta	4.19012
COL4A5	Collagen Type IV Alpha 5 Chain	4.18965
CMKLR1	Chemerin Chemokine-Like Receptor 1	4.18939
ALDOA	Aldolase, Fructose-Bisphosphate A	4.18436
PTPN3	Protein Tyrosine Phosphatase Non-Receptor Type 3	4.17552
TMCO1	Transmembrane And Coiled-Coil Domains 1	4.1693
DEFB103A	Defensin Beta 103A	4.16047
RTN4	Reticulon 4	4.15681
CLDN4	Claudin 4	4.15597
TYRO3	TYRO3 Protein Tyrosine Kinase	4.15432
ALOX12	Arachidonate 12-Lipoxygenase, 12S Type	4.15266
GGT1	Gamma-Glutamyltransferase 1	4.14997
EPHA2	EPH Receptor A2	4.14765
DST	Dystonin	4.14621
IGFBP2	Insulin Like Growth Factor Binding Protein 2	4.14567
PRLR	Prolactin Receptor	4.14468
RNASE7	Ribonuclease A Family Member 7	4.14303
PARN	Poly(A)-Specific Ribonuclease	4.14093
HADHA	Hydroxyacyl-CoA Dehydrogenase Trifunctional Multienzyme Complex Subunit Alpha	4.13884
VCP	Valosin Containing Protein	4.13723
CYP2D6	Cytochrome P450 Family 2 Subfamily D Member 6	4.13624
MAF	MAF BZIP Transcription Factor	4.13612
TBXT	T-Box Transcription Factor T	4.13573
PMP2	Peripheral Myelin Protein 2	4.13567
FBXO38	F-Box Protein 38	4.13412
NCR2	Natural Cytotoxicity Triggering Receptor 2	4.13353
XBP1	X-Box Binding Protein 1	4.13071
MEN1	Menin 1	4.13021
CRBN	Cereblon	4.12946
PCK2	Phosphoenolpyruvate Carboxykinase 2, Mitochondrial	4.12845
FSTL1	Follistatin Like 1	4.12729
LIG3	DNA Ligase 3	4.12118
LRRC32	Leucine Rich Repeat Containing 32	4.11958
MARCO	Macrophage Receptor With Collagenous Structure	4.11773
NPHS1	NPHS1 Adhesion Molecule, Nephrin	4.11023
TKT	Transketolase	4.09678
MAP2K6	Mitogen-Activated Protein Kinase Kinase 6	4.08981
DHX15	DEAH-Box Helicase 15	4.08785
FABP5	Fatty Acid Binding Protein 5	4.08611
NEDD4	NEDD4 E3 Ubiquitin Protein Ligase	4.08579
IFIT5	Interferon Induced Protein With Tetratricopeptide Repeats 5	4.0845
UBE2W	Ubiquitin Conjugating Enzyme E2 W	4.08415
CNTN2	Contactin 2	4.08305
CRYAB	Crystallin Alpha B	4.08268
LDLR	Low Density Lipoprotein Receptor	4.07974
KRT20	Keratin 20	4.07747
UMOD	Uromodulin	4.07554
BAK1	BCL2 Antagonist/Killer 1	4.07554
P4HB	Prolyl 4-Hydroxylase Subunit Beta	4.07511
CAMK4	Calcium/Calmodulin Dependent Protein Kinase IV	4.07126
AFP	Alpha Fetoprotein	4.06709
ING1	Inhibitor Of Growth Family Member 1	4.06659
TFF1	Trefoil Factor 1	4.06655
ITGA3	Integrin Subunit Alpha 3	4.06645
SPARC	Secreted Protein Acidic And Cysteine Rich	4.06392
GTF2I	General Transcription Factor IIi	4.06305
SPRED1	Sprouty Related EVH1 Domain Containing 1	4.0613
KCNN4	Potassium Calcium-Activated Channel Subfamily N Member 4	4.06084
ITGB4	Integrin Subunit Beta 4	4.06008
ODC1	Ornithine Decarboxylase 1	4.05867
NME1	NME/NM23 Nucleoside Diphosphate Kinase 1	4.05577
H2AX	H2A.X Variant Histone	4.05514
CYP21A2	Cytochrome P450 Family 21 Subfamily A Member 2	4.05401
PTPRN	Protein Tyrosine Phosphatase Receptor Type N	4.05296
OTC	Ornithine Transcarbamylase	4.05225
PLA2R1	Phospholipase A2 Receptor 1	4.05198
LPL	Lipoprotein Lipase	4.04988
ALCAM	Activated Leukocyte Cell Adhesion Molecule	4.04739
HPS6	HPS6 Biogenesis Of Lysosomal Organelles Complex 2 Subunit 3	4.04737
CD109	CD109 Molecule	4.04714
G3BP1	G3BP Stress Granule Assembly Factor 1	4.04667
UBE4B	Ubiquitination Factor E4B	4.04649
DLAT	Dihydrolipoamide S-Acetyltransferase	4.04647
EIF4G1	Eukaryotic Translation Initiation Factor 4 Gamma 1	4.04615
CNTF	Ciliary Neurotrophic Factor	4.04345
ATP11A	ATPase Phospholipid Transporting 11A	4.04164
GARS1	Glycyl-TRNA Synthetase 1	4.04116
EXO1	Exonuclease 1	4.04075
IRF6	Interferon Regulatory Factor 6	4.04028
PSMB5	Proteasome 20S Subunit Beta 5	4.03892
MMP7	Matrix Metallopeptidase 7	4.03728
TXNIP	Thioredoxin Interacting Protein	4.03561
RBM15	RNA Binding Motif Protein 15	4.03292
GAB2	GRB2 Associated Binding Protein 2	4.03058
MDK	Midkine	4.02779
SOD3	Superoxide Dismutase 3	4.02133
OGG1	8-Oxoguanine DNA Glycosylase	4.0213
MAPKBP1	Mitogen-Activated Protein Kinase Binding Protein 1	4.01205
BAD	BCL2 Associated Agonist Of Cell Death	4.00979
COL4A1	Collagen Type IV Alpha 1 Chain	4.00942
CCN1	Cellular Communication Network Factor 1	4.00833
MVP	Major Vault Protein	4.00797
ULBP2	UL16 Binding Protein 2	4.00507
OAS2	2'-5'-Oligoadenylate Synthetase 2	4.00358
PARP9	Poly(ADP-Ribose) Polymerase Family Member 9	4.00195
TNFRSF12A	TNF Receptor Superfamily Member 12A	3.99973
CDC20	Cell Division Cycle 20	3.99819
HDC	Histidine Decarboxylase	3.99752
PKP1	Plakophilin 1	3.99427
RUNX2	RUNX Family Transcription Factor 2	3.98635
HMGCR	3-Hydroxy-3-Methylglutaryl-CoA Reductase	3.98602
PGRMC1	Progesterone Receptor Membrane Component 1	3.98393
MTAP	Methylthioadenosine Phosphorylase	3.98222
RALA	RAS Like Proto-Oncogene A	3.98182
CASZ1	Castor Zinc Finger 1	3.98164
ERF	ETS2 Repressor Factor	3.97858
PCCB	Propionyl-CoA Carboxylase Subunit Beta	3.97844
ANGPT1	Angiopoietin 1	3.97645
ALMS1	ALMS1 Centrosome And Basal Body Associated Protein	3.97336
RPS15	Ribosomal Protein S15	3.97064
DKK1	Dickkopf WNT Signaling Pathway Inhibitor 1	3.96973
SPIB	Spi-B Transcription Factor	3.96782
AGPAT2	1-Acylglycerol-3-Phosphate O-Acyltransferase 2	3.96754
CADM1	Cell Adhesion Molecule 1	3.96706
ATP4A	ATPase H+/K+ Transporting Subunit Alpha	3.96546
FAT1	FAT Atypical Cadherin 1	3.96342
CST3	Cystatin C	3.96266
HYOU1	Hypoxia Up-Regulated 1	3.96021
ACKR1	Atypical Chemokine Receptor 1 (Duffy Blood Group)	3.9562
KNG1	Kininogen 1	3.95109
CRLF2	Cytokine Receptor Like Factor 2	3.94512
TNPO3	Transportin 3	3.94479
BMP4	Bone Morphogenetic Protein 4	3.94412
CBS	Cystathionine Beta-Synthase	3.93969
PRDM16	PR/SET Domain 16	3.93823
GSR	Glutathione-Disulfide Reductase	3.93781
TBXAS1	Thromboxane A Synthase 1	3.93775
DSG3	Desmoglein 3	3.93635
IGHA1	Immunoglobulin Heavy Constant Alpha 1	3.93584
ATP2A2	ATPase Sarcoplasmic/Endoplasmic Reticulum Ca2+ Transporting 2	3.93383
LTA4H	Leukotriene A4 Hydrolase	3.93162
CYSLTR1	Cysteinyl Leukotriene Receptor 1	3.93128
POLD1	DNA Polymerase Delta 1, Catalytic Subunit	3.93024
B3GAT1	Beta-1,3-Glucuronyltransferase 1	3.92695
SP140	SP140 Nuclear Body Protein	3.92111
NQO2	N-Ribosyldihydronicotinamide:Quinone Reductase 2	3.92042
PFN1	Profilin 1	3.91807
PKM	Pyruvate Kinase M1/2	3.91807
IL11RA	Interleukin 11 Receptor Subunit Alpha	3.91764
RBM14	RNA Binding Motif Protein 14	3.91761
PIK3C2A	Phosphatidylinositol-4-Phosphate 3-Kinase Catalytic Subunit Type 2 Alpha	3.91723
PRSS3	Serine Protease 3	3.91447
EDNRA	Endothelin Receptor Type A	3.91323
STX4	Syntaxin 4	3.91164
AP2B1	Adaptor Related Protein Complex 2 Subunit Beta 1	3.90741
VHL	Von Hippel-Lindau Tumor Suppressor	3.90081
IFI30	IFI30 Lysosomal Thiol Reductase	3.89675
LOX	Lysyl Oxidase	3.89194
NQO1	NAD(P)H Quinone Dehydrogenase 1	3.89167
EPHB2	EPH Receptor B2	3.89155
CARD10	Caspase Recruitment Domain Family Member 10	3.89154
S100A1	S100 Calcium Binding Protein A1	3.88591
XPA	XPA, DNA Damage Recognition And Repair Factor	3.88293
LEF1	Lymphoid Enhancer Binding Factor 1	3.87587
SOX10	SRY-Box Transcription Factor 10	3.86572
RO60	Ro60, Y RNA Binding Protein	3.86372
ALOX15B	Arachidonate 15-Lipoxygenase Type B	3.86144
MST1	Macrophage Stimulating 1	3.85999
NF2	NF2, Moesin-Ezrin-Radixin Like (MERLIN) Tumor Suppressor	3.85786
CLPB	ClpB Family Mitochondrial Disaggregase	3.85666
HSPA9	Heat Shock Protein Family A (Hsp70) Member 9	3.85652
BMP7	Bone Morphogenetic Protein 7	3.8563
ARSA	Arylsulfatase A	3.85471
NEFL	Neurofilament Light Chain	3.85349
TRPS1	Transcriptional Repressor GATA Binding 1	3.85174
HBEGF	Heparin Binding EGF Like Growth Factor	3.84987
AIF1	Allograft Inflammatory Factor 1	3.84508
GJB1	Gap Junction Protein Beta 1	3.84396
NCR3	Natural Cytotoxicity Triggering Receptor 3	3.84301
PDPK1	3-Phosphoinositide Dependent Protein Kinase 1	3.83593
KEAP1	Kelch Like ECH Associated Protein 1	3.83478
ATG16L1	Autophagy Related 16 Like 1	3.83135
SMARCB1	SWI/SNF Related, Matrix Associated, Actin Dependent Regulator Of Chromatin, Subfamily B, Member 1	3.82967
CHIA	Chitinase Acidic	3.82902
TSPO	Translocator Protein	3.8271
APEX1	Apurinic/Apyrimidinic Endodeoxyribonuclease 1	3.82691
CDK6	Cyclin Dependent Kinase 6	3.82548
PSMA1	Proteasome 20S Subunit Alpha 1	3.82487
CD52	CD52 Molecule	3.82194
DUSP1	Dual Specificity Phosphatase 1	3.81976
DIAPH1	Diaphanous Related Formin 1	3.81913
LETM1	Leucine Zipper And EF-Hand Containing Transmembrane Protein 1	3.81729
ELAVL1	ELAV Like RNA Binding Protein 1	3.81589
BTD	Biotinidase	3.81524
UBA7	Ubiquitin Like Modifier Activating Enzyme 7	3.81417
KIR2DL5A	Killer Cell Immunoglobulin Like Receptor, Two Ig Domains And Long Cytoplasmic Tail 5A	3.81232
ELMO1	Engulfment And Cell Motility 1	3.80792
FLII	FLII Actin Remodeling Protein	3.80617
SGPL1	Sphingosine-1-Phosphate Lyase 1	3.80539
AGRN	Agrin	3.8051
GSTM1	Glutathione S-Transferase Mu 1	3.80314
APOBEC3A	Apolipoprotein B MRNA Editing Enzyme Catalytic Subunit 3A	3.80297
GRP	Gastrin Releasing Peptide	3.80063
LTBP1	Latent Transforming Growth Factor Beta Binding Protein 1	3.79953
BMI1	BMI1 Proto-Oncogene, Polycomb Ring Finger	3.7995
BTN3A1	Butyrophilin Subfamily 3 Member A1	3.79809
HTN3	Histatin 3	3.79737
BRD4	Bromodomain Containing 4	3.79207
LTB4R	Leukotriene B4 Receptor	3.78835
SLC22A5	Solute Carrier Family 22 Member 5	3.78657
BCL2A1	BCL2 Related Protein A1	3.78638
SEC61A1	SEC61 Translocon Subunit Alpha 1	3.78632
FTL	Ferritin Light Chain	3.78091
BID	BH3 Interacting Domain Death Agonist	3.77831
SFPQ	Splicing Factor Proline And Glutamine Rich	3.77752
MB	Myoglobin	3.77712
GAD1	Glutamate Decarboxylase 1	3.77665
IGF2BP3	Insulin Like Growth Factor 2 MRNA Binding Protein 3	3.77084
ITGA1	Integrin Subunit Alpha 1	3.76542
PVRIG	PVR Related Immunoglobulin Domain Containing	3.76495
CYP2E1	Cytochrome P450 Family 2 Subfamily E Member 1	3.76494
SNRPN	Small Nuclear Ribonucleoprotein Polypeptide N	3.76402
NMT1	N-Myristoyltransferase 1	3.76387
RGS1	Regulator Of G Protein Signaling 1	3.76316
CCK	Cholecystokinin	3.76284
FOXA1	Forkhead Box A1	3.76239
UCHL1	Ubiquitin C-Terminal Hydrolase L1	3.76088
ZFP36	ZFP36 Ring Finger Protein	3.75845
PON1	Paraoxonase 1	3.7579
BLOC1S6	Biogenesis Of Lysosomal Organelles Complex 1 Subunit 6	3.75741
LAMP3	Lysosomal Associated Membrane Protein 3	3.75598
LAMTOR2	Late Endosomal/Lysosomal Adaptor, MAPK And MTOR Activator 2	3.75364
MMACHC	Metabolism Of Cobalamin Associated C	3.75309
PTHLH	Parathyroid Hormone Like Hormone	3.74101
TJP2	Tight Junction Protein 2	3.73987
CNP	2',3'-Cyclic Nucleotide 3' Phosphodiesterase	3.73973
ST14	ST14 Transmembrane Serine Protease Matriptase	3.73702
WRN	WRN RecQ Like Helicase	3.73555
PDE8B	Phosphodiesterase 8B	3.73262
ERBB4	Erb-B2 Receptor Tyrosine Kinase 4	3.73191
TFF3	Trefoil Factor 3	3.7319
ZEB2	Zinc Finger E-Box Binding Homeobox 2	3.73042
GGH	Gamma-Glutamyl Hydrolase	3.72964
PRSS2	Serine Protease 2	3.72929
SIGLEC7	Sialic Acid Binding Ig Like Lectin 7	3.72412
TET3	Tet Methylcytosine Dioxygenase 3	3.72358
ACKR3	Atypical Chemokine Receptor 3	3.72184
RNF125	Ring Finger Protein 125	3.72125
RNF182	Ring Finger Protein 182	3.7211
TRBJ1-1	T Cell Receptor Beta Joining 1-1	3.72085
TCF4	Transcription Factor 4	3.71547
NUMA1	Nuclear Mitotic Apparatus Protein 1	3.7154
SERPINB7	Serpin Family B Member 7	3.71537
COPS5	COP9 Signalosome Subunit 5	3.71277
ECSIT	ECSIT Signaling Integrator	3.71256
SIGIRR	Single Ig And TIR Domain Containing	3.70783
GALC	Galactosylceramidase	3.70731
PRKD2	Protein Kinase D2	3.70695
SRGAP1	SLIT-ROBO Rho GTPase Activating Protein 1	3.69988
DDR2	Discoidin Domain Receptor Tyrosine Kinase 2	3.69646
PRKACB	Protein Kinase CAMP-Activated Catalytic Subunit Beta	3.69368
SRF	Serum Response Factor	3.69342
ATP7A	ATPase Copper Transporting Alpha	3.68966
GNB2	G Protein Subunit Beta 2	3.68965
CDKN3	Cyclin Dependent Kinase Inhibitor 3	3.68897
PDGFA	Platelet Derived Growth Factor Subunit A	3.68757
ATP6AP2	ATPase H+ Transporting Accessory Protein 2	3.6874
CUL3	Cullin 3	3.68683
NGLY1	N-Glycanase 1	3.68603
CLDN11	Claudin 11	3.68329
NMI	N-Myc And STAT Interactor	3.68262
CHRNA7	Cholinergic Receptor Nicotinic Alpha 7 Subunit	3.67948
PLEC	Plectin	3.67577
GATA4	GATA Binding Protein 4	3.67359
NONO	Non-POU Domain Containing Octamer Binding	3.67215
PTMA	Prothymosin Alpha	3.67019
TRIM24	Tripartite Motif Containing 24	3.66857
CRAT	Carnitine O-Acetyltransferase	3.66691
CERS3	Ceramide Synthase 3	3.66642
IL13RA1	Interleukin 13 Receptor Subunit Alpha 1	3.66452
FERMT1	FERM Domain Containing Kindlin 1	3.66438
PSMA3	Proteasome 20S Subunit Alpha 3	3.66434
TINF2	TERF1 Interacting Nuclear Factor 2	3.66408
IFNA10	Interferon Alpha 10	3.66335
HPS1	HPS1 Biogenesis Of Lysosomal Organelles Complex 3 Subunit 1	3.66233
THY1	Thy-1 Cell Surface Antigen	3.66176
MITF	Melanocyte Inducing Transcription Factor	3.6579
VSIG4	V-Set And Immunoglobulin Domain Containing 4	3.65786
LSP1	Lymphocyte Specific Protein 1	3.65784
LILRA3	Leukocyte Immunoglobulin Like Receptor A3	3.65355
TK1	Thymidine Kinase 1	3.65273
RFX1	Regulatory Factor X1	3.65248
IFNK	Interferon Kappa	3.65103
PSMD12	Proteasome 26S Subunit, Non-ATPase 12	3.64747
STAC3	SH3 And Cysteine Rich Domain 3	3.64678
AQP5	Aquaporin 5	3.64444
RAI1	Retinoic Acid Induced 1	3.64377
ARHGAP45	Rho GTPase Activating Protein 45	3.64327
SOX4	SRY-Box Transcription Factor 4	3.64123
FGL2	Fibrinogen Like 2	3.64038
PRKCG	Protein Kinase C Gamma	3.63986
USP7	Ubiquitin Specific Peptidase 7	3.63948
ACADVL	Acyl-CoA Dehydrogenase Very Long Chain	3.639
DCTN4	Dynactin Subunit 4	3.63698
APBB1	Amyloid Beta Precursor Protein Binding Family B Member 1	3.63579
DHCR7	7-Dehydrocholesterol Reductase	3.63574
NOX4	NADPH Oxidase 4	3.6342
GSDME	Gasdermin E	3.63407
PDE11A	Phosphodiesterase 11A	3.63306
ATG7	Autophagy Related 7	3.63266
SRP54	Signal Recognition Particle 54	3.63244
CSN1S1	Casein Alpha S1	3.63062
ACVRL1	Activin A Receptor Like Type 1	3.62949
LAMA3	Laminin Subunit Alpha 3	3.62918
NANOG	Nanog Homeobox	3.62736
FOLH1	Folate Hydrolase 1	3.62489
FLNC	Filamin C	3.62185
ALOX12B	Arachidonate 12-Lipoxygenase, 12R Type	3.6209
AKIRIN2	Akirin 2	3.61582
ABCC2	ATP Binding Cassette Subfamily C Member 2	3.60581
SH2D2A	SH2 Domain Containing 2A	3.59976
ARNT	Aryl Hydrocarbon Receptor Nuclear Translocator	3.59761
YES1	YES Proto-Oncogene 1, Src Family Tyrosine Kinase	3.59534
GATA6	GATA Binding Protein 6	3.59503
TACR3	Tachykinin Receptor 3	3.59198
LGR4	Leucine Rich Repeat Containing G Protein-Coupled Receptor 4	3.58955
ABCC8	ATP Binding Cassette Subfamily C Member 8	3.58813
XCL2	X-C Motif Chemokine Ligand 2	3.58367
RBP4	Retinol Binding Protein 4	3.58102
NCSTN	Nicastrin	3.58093
VAMP8	Vesicle Associated Membrane Protein 8	3.58032
GNB1	G Protein Subunit Beta 1	3.57606
TFAM	Transcription Factor A, Mitochondrial	3.5756
JAM3	Junctional Adhesion Molecule 3	3.57066
ETFA	Electron Transfer Flavoprotein Subunit Alpha	3.56852
GADD45A	Growth Arrest And DNA Damage Inducible Alpha	3.56808
FGF10	Fibroblast Growth Factor 10	3.56375
CDKN1C	Cyclin Dependent Kinase Inhibitor 1C	3.56366
[truncated: 905 more rows]

## Sheet: Supplementary Table 3
Differentially expressed immune infiltration-related genes (DE-IRGs)
Gene Symbol	Description
IL6	Interleukin 6
CCL2	C-C Motif Chemokine Ligand 2
NFKBIA	NFKB Inhibitor Alpha
CCL3	C-C Motif Chemokine Ligand 3
IRF1	Interferon Regulatory Factor 1
CXCL1	C-X-C Motif Chemokine Ligand 1
JUN	Jun Proto-Oncogene, AP-1 Transcription Factor Subunit
HBA2	Hemoglobin Subunit Alpha 2
HBA1	Hemoglobin Subunit Alpha 1
MYC	MYC Proto-Oncogene, BHLH Transcription Factor
TNFAIP3	TNF Alpha Induced Protein 3
FOS	Fos Proto-Oncogene, AP-1 Transcription Factor Subunit
SELE	Selectin E
CCL8	C-C Motif Chemokine Ligand 8
HBB	Hemoglobin Subunit Beta
SOCS3	Suppressor Of Cytokine Signaling 3
CXCL2	C-X-C Motif Chemokine Ligand 2
CEBPB	CCAAT Enhancer Binding Protein Beta
CDKN1A	Cyclin Dependent Kinase Inhibitor 1A
SERPINE1	Serpin Family E Member 1
CD83	CD83 Molecule
MCL1	MCL1 Apoptosis Regulator, BCL2 Family Member
EGR1	Early Growth Response 1
HSPA1A	Heat Shock Protein Family A (Hsp70) Member 1A
MAP3K8	Mitogen-Activated Protein Kinase Kinase Kinase 8
ATF3	Activating Transcription Factor 3
BCL3	BCL3 Transcription Coactivator
CEBPD	CCAAT Enhancer Binding Protein Delta
ZC3H12A	Zinc Finger CCCH-Type Containing 12A
GDF15	Growth Differentiation Factor 15
PIM1	Pim-1 Proto-Oncogene, Serine/Threonine Kinase
SOX9	SRY-Box Transcription Factor 9
SERPINH1	Serpin Family H Member 1
KLF6	KLF Transcription Factor 6
JUNB	JunB Proto-Oncogene, AP-1 Transcription Factor Subunit
LDLR	Low Density Lipoprotein Receptor
HBEGF	Heparin Binding EGF Like Growth Factor
DUSP1	Dual Specificity Phosphatase 1
RGS1	Regulator Of G Protein Signaling 1
ZFP36	ZFP36 Ring Finger Protein
JUND	JunD Proto-Oncogene, AP-1 Transcription Factor Subunit
KLF4	KLF Transcription Factor 4
BAG3	BAG Cochaperone 3
ADM	Adrenomedullin
MSX1	Msh Homeobox 1
SLC2A3	Solute Carrier Family 2 Member 3
KLF2	KLF Transcription Factor 2

## Sheet: Supplementary Table 4
DGF-related hub DE-IRGs (coefficients)
Gene	geneCoef
CEBPD	-0.457726
KLF6	-0.384985
NFKBIA	-0.381491
BAG3	0.112135
SLC2A3	0.137437
SERPINH1	0.366102
ADM	0.64955

## Sheet: Supplementary Table 5
TFs-hub DE-IRGs network interaction results
Label	Interaction number	Type
KLF6	104	DGF-related hub DE-IRGs
NFKBIA	65	DGF-related hub DE-IRGs
ADM	48	DGF-related hub DE-IRGs
SERPINH1	46	DGF-related hub DE-IRGs
BAG3	24	DGF-related hub DE-IRGs
CEBPD	15	DGF-related hub DE-IRGs
SLC2A3	11	DGF-related hub DE-IRGs
RARA	4	TF
TFDP1	4	TF
SIN3A	4	TF
SMC3	4	TF
CHD1	4	TF
RCOR2	3	TF
CBFB	3	TF
HBP1	3	TF
RERE	3	TF
ELF3	3	TF
BCL6	3	TF
TEAD3	3	TF
ZNF197	3	TF
ETV4	3	TF
THRB	3	TF
NFIA	3	TF
ZBTB26	3	TF
FOSL1	3	TF
MXD3	3	TF
MXD4	3	TF
SP3	3	TF
BCL11B	3	TF
ZNF263	3	TF
NCOR1	3	TF
HDAC1	3	TF
ATF1	3	TF
SMAD4	3	TF
KLF16	3	TF
NRF1	3	TF
RELA	2	TF
TFAP4	2	TF
WRNIP1	2	TF
TEAD1	2	TF
SOX13	2	TF
DMAP1	2	TF
NR2F1	2	TF
ZNF644	2	TF
CREM	2	TF
ZKSCAN1	2	TF
DRAP1	2	TF
MAZ	2	TF
ZNF384	2	TF
KLF8	2	TF
GFI1B	2	TF
ZFP37	2	TF
SOX5	2	TF
FOXA3	2	TF
IRF1	2	TF
SMAD5	2	TF
THRAP3	2	TF
DDX20	2	TF
PRDM10	2	TF
YY1	2	TF
FOSL2	2	TF
ZNF394	2	TF
NR2F6	2	TF
TRIM28	2	TF
ELK1	2	TF
ZNF423	2	TF
ZNF580	2	TF
KLF9	2	TF
SUPT5H	2	TF
ZBTB40	2	TF
KDM5B	2	TF
PHF8	2	TF
SAP30	2	TF
ZFX	2	TF
DPF2	2	TF
ELF1	2	TF
ARID4B	2	TF
NR2C2	2	TF
ARNT	2	TF
POLR2H	2	TF
ZNF24	2	TF
GTF2A2	2	TF
ZNF501	2	TF
NFRKB	2	TF
GLIS2	2	TF
ID3	2	TF
ZFP2	1	TF
KLF1	1	TF
WT1	1	TF
ZC3H11A	1	TF
NFE2L2	1	TF
KLF11	1	TF
ZNF2	1	TF
UBTF	1	TF
ZNF610	1	TF
ZNF558	1	TF
RNF2	1	TF
EZH2	1	TF
CHD4	1	TF
RAD21	1	TF
SUZ12	1	TF
TGIF2	1	TF
NFE2	1	TF
PPARG	1	TF
ARID1B	1	TF
ZNF366	1	TF
POLR2A	1	TF
REST	1	TF
NCOA1	1	TF
TAF1	1	TF
CUX1	1	TF
CTCF	1	TF
MLLT1	1	TF
HIC1	1	TF
JUN	1	TF
STAT3	1	TF
RXRB	1	TF
SP7	1	TF
GLIS1	1	TF
L3MBTL2	1	TF
IRF4	1	TF
ZNF76	1	TF
EED	1	TF
GABPA	1	TF
CTBP2	1	TF
CEBPA	1	TF
HNF4G	1	TF
PBX2	1	TF
EGR1	1	TF
ZNF83	1	TF
MBD4	1	TF
ZBTB11	1	TF
TAL1	1	TF
ZNF217	1	TF
ZNF202	1	TF
MEF2D	1	TF
POU2F2	1	TF
FOS	1	TF
CDC5L	1	TF
ZNF175	1	TF
SMARCE1	1	TF
MYBL2	1	TF
FOXJ2	1	TF
GTF2F1	1	TF
GATAD1	1	TF
RAD51	1	TF
ZNF639	1	TF
SMARCA4	1	TF
JUND	1	TF
ZNF584	1	TF
SIRT6	1	TF
GTF2E2	1	TF
ATF2	1	TF
FOXM1	1	TF
SPI1	1	TF
HMG20A	1	TF
ATF3	1	TF
NR3C1	1	TF
STAT1	1	TF
TCF7	1	TF
GATA4	1	TF
RUNX3	1	TF
SSRP1	1	TF
TRIM22	1	TF
KLF7	1	TF
NFYC	1	TF
MBD1	1	TF
MXI1	1	TF
HHEX	1	TF
KDM1A	1	TF
BHLHE40	1	TF
ZNF7	1	TF
MLX	1	TF
GMEB2	1	TF
RFX3	1	TF
HMG20B	1	TF
ZHX2	1	TF
ZFP64	1	TF
ZNF143	1	TF
ZNF207	1	TF
CEBPG	1	TF
JUNB	1	TF
KAT2A	1	TF
TRIM24	1	TF
ZNF589	1	TF
ZNF71	1	TF
GATA2	1	TF
ESRRA	1	TF
LEF1	1	TF
SMARCA5	1	TF
ZBTB33	1	TF
MYNN	1	TF
NR2F2	1	TF
ETV1	1	TF
ADNP	1	TF
THAP1	1	TF
TCF7L2	1	TF
E2F5	1	TF
CREB3L1	1	TF
NR4A1	1	TF
IKZF1	1	TF
ZNF341	1	TF
CREB1	1	TF

## Sheet: Supplementary Table 6
TFs-miRNAs hub DE-IRGs network interaction results
Label	Interaction number	Type
NFKBIA	102	DGF-related hub DE-IRGs
ADM	55	DGF-related hub DE-IRGs
CEBPD	42	DGF-related hub DE-IRGs
KLF6	31	DGF-related hub DE-IRGs
SLC2A3	30	DGF-related hub DE-IRGs
SERPINH1	19	DGF-related hub DE-IRGs
BAG3	19	DGF-related hub DE-IRGs
MEF2A	3	TF
YY1	3	TF
hsa-miR-181a	3	miRNA
hsa-miR-181b	3	miRNA
hsa-miR-181c	3	miRNA
hsa-miR-181d	3	miRNA
MYC	2	TF
hsa-miR-497	2	miRNA
CEBPB	2	TF
CEBPA	2	TF
hsa-miR-24	2	miRNA
TP53	2	TF
SP1	2	TF
HDAC3	2	TF
TFAP2A	2	TF
RELA	2	TF
SPI1	2	TF
CTCF	2	TF
hsa-miR-519a	2	miRNA
hsa-miR-519b-3p	2	miRNA
hsa-miR-338-3p	2	miRNA
hsa-miR-501-3p	2	miRNA
hsa-miR-938	2	miRNA
E2F2	2	TF
E2F1	2	TF
hsa-miR-1297	2	miRNA
hsa-miR-16	2	miRNA
hsa-miR-26a	2	miRNA
hsa-miR-26b	2	miRNA
hsa-miR-32	2	miRNA
hsa-miR-92	2	miRNA
hsa-miR-92b	2	miRNA
USF1	1	TF
REL	1	TF
NFKB1	1	TF
EGR1	1	TF
TFAP2C	1	TF
SRF	1	TF
RXRB	1	TF
RXRA	1	TF
PPARA	1	TF
PATZ1	1	TF
NKX2-2	1	TF
NFKB2	1	TF
MXI1	1	TF
MAX	1	TF
JUN	1	TF
HNF4A	1	TF
HIF1A	1	TF
GATA1	1	TF
FOXO4	1	TF
FOXF2	1	TF
FOS	1	TF
ELK1	1	TF
E2F7	1	TF
E2F6	1	TF
E2F5	1	TF
E2F4	1	TF
E2F3	1	TF
DDIT3	1	TF
ARNT	1	TF
AR	1	TF
CEBPE	1	TF
CEBPG	1	TF
CREBBP	1	TF
DAZAP2	1	TF
EHMT2	1	TF
EIF2AK2	1	TF
EP300	1	TF
GTF3C1	1	TF
HDAC1	1	TF
HOXA9	1	TF
HOXB7	1	TF
IKBKB	1	TF
IKBKG	1	TF
KLF13	1	TF
KLF4	1	TF
MCM5	1	TF
MCM7	1	TF
NCOR2	1	TF
NFKBIB	1	TF
RB1	1	TF
UBTF	1	TF
hsa-miR-103	1	miRNA
hsa-miR-107	1	miRNA
hsa-miR-125b	1	miRNA
hsa-miR-144	1	miRNA
hsa-miR-148a	1	miRNA
hsa-miR-150	1	miRNA
hsa-miR-152	1	miRNA
hsa-miR-15a	1	miRNA
hsa-miR-15b	1	miRNA
hsa-miR-194	1	miRNA
hsa-miR-195	1	miRNA
hsa-miR-19a	1	miRNA
hsa-miR-19b	1	miRNA
hsa-miR-202	1	miRNA
hsa-miR-203	1	miRNA
hsa-miR-208b	1	miRNA
hsa-miR-20a	1	miRNA
hsa-miR-20b	1	miRNA
hsa-miR-217	1	miRNA
hsa-miR-22	1	miRNA
hsa-miR-25	1	miRNA
hsa-miR-297	1	miRNA
hsa-miR-300	1	miRNA
hsa-miR-324-5p	1	miRNA
hsa-miR-335	1	miRNA
hsa-miR-338-5p	1	miRNA
hsa-miR-339-5p	1	miRNA
hsa-miR-34a	1	miRNA
hsa-miR-34c-5p	1	miRNA
hsa-miR-363	1	miRNA
hsa-miR-365	1	miRNA
hsa-miR-367	1	miRNA
hsa-miR-371-5p	1	miRNA
hsa-miR-377	1	miRNA
hsa-miR-381	1	miRNA
hsa-miR-410	1	miRNA
hsa-miR-412	1	miRNA
hsa-miR-424	1	miRNA
hsa-miR-429	1	miRNA
hsa-miR-432	1	miRNA
hsa-miR-449a	1	miRNA
hsa-miR-449b	1	miRNA
hsa-miR-451	1	miRNA
hsa-miR-452	1	miRNA
hsa-miR-455-5p	1	miRNA
hsa-miR-493	1	miRNA
hsa-miR-495	1	miRNA
hsa-miR-502-3p	1	miRNA
hsa-miR-503	1	miRNA
hsa-miR-507	1	miRNA
hsa-miR-515-5p	1	miRNA
hsa-miR-518c	1	miRNA
hsa-miR-519c-3p	1	miRNA
hsa-miR-520g	1	miRNA
hsa-miR-520h	1	miRNA
hsa-miR-523	1	miRNA
hsa-miR-532-5p	1	miRNA
hsa-miR-539	1	miRNA
hsa-miR-542-3p	1	miRNA
hsa-miR-543	1	miRNA
hsa-miR-548a-5p	1	miRNA
hsa-miR-548c-5p	1	miRNA
hsa-miR-548d-3p	1	miRNA
hsa-miR-559	1	miRNA
hsa-miR-568	1	miRNA
hsa-miR-572	1	miRNA
hsa-miR-573	1	miRNA
hsa-miR-574-3p	1	miRNA
hsa-miR-576-3p	1	miRNA
hsa-miR-578	1	miRNA
hsa-miR-584	1	miRNA
hsa-miR-586	1	miRNA
hsa-miR-603	1	miRNA
hsa-miR-604	1	miRNA
hsa-miR-646	1	miRNA
hsa-miR-648	1	miRNA
hsa-miR-655	1	miRNA
hsa-miR-660	1	miRNA
hsa-miR-671-3p	1	miRNA
hsa-miR-671-5p	1	miRNA
hsa-miR-767-5p	1	miRNA
hsa-miR-768-3p	1	miRNA
hsa-miR-768-5p	1	miRNA
hsa-miR-802	1	miRNA
hsa-miR-885-5p	1	miRNA
hsa-miR-891a	1	miRNA
hsa-miR-891b	1	miRNA
hsa-miR-924	1	miRNA
hsa-miR-98	1	miRNA
TNF	1	TF
TF	1	TF
SFTPD	1	TF
PTGS2	1	TF
POU5F1	1	TF
NOS2	1	TF
MIA	1	TF
LEP	1	TF
IL6	1	TF
IL1B	1	TF
IL1A	1	TF
HPX	1	TF
HMGCS1	1	TF
GADD45G	1	TF
F3	1	TF
ELN	1	TF
CYP19A1	1	TF
CSRP1	1	TF
CFTR	1	TF
CETP	1	TF
CCNE1	1	TF
CCND1	1	TF
CCL5	1	TF
C3	1	TF
ALOX5AP	1	TF
APOM	1	TF
CELSR2	1	TF
PNO1	1	TF
POLA2	1	TF
AKT1	1	TF
AKT2	1	TF
AKT3	1	TF
ARRB1	1	TF
ARRB2	1	TF
BTRC	1	TF
CAPN1	1	TF
CAPN2	1	TF
CASP8	1	TF
CDC34	1	TF
CHUK	1	TF
COMMD1	1	TF
COPS8	1	TF
CSNK2A1	1	TF
CUL1	1	TF
DYNLL1	1	TF
EIF2AK1	1	TF
EIF2AK3	1	TF
EIF2AK4	1	TF
FBXW11	1	TF
G3BP2	1	TF
HNRNPA1	1	TF
HSPB1	1	TF
IKBKAP	1	TF
IKBKE	1	TF
JAK2	1	TF
LCK	1	TF
MAP3K2	1	TF
MAP3K3	1	TF
MAP3K7	1	TF
MED19	1	TF
NKIRAS1	1	TF
NKIRAS2	1	TF
PIK3R1	1	TF
POM121	1	TF
PRKCI	1	TF
PTPN1	1	TF
PTPN13	1	TF
RPS6KA1	1	TF
RWDD3	1	TF
SKP1	1	TF
SLC25A4	1	TF
SLC25A5	1	TF
SRC	1	TF
SUMO1	1	TF
SUMO4	1	TF
TAB1	1	TF
TAB2	1	TF
TBK1	1	TF
TNFSF11	1	TF
TRADD	1	TF
TRAF2	1	TF
TUBA1B	1	TF
UBE2D2	1	TF
UBE2D3	1	TF
UBE2E3	1	TF
VCP	1	TF

## Sheet: Supplementary Table 7
Enrichr drugs prediction results
Term	P-value	Adjusted P-value	Odds Ratio	Combined Score	Targeting Genes
acetaminophen CTD 00005295	1.60821e-05	0.000441021	111055	1.2258e+06	NFKBIA;KLF6;CEBPD;BAG3;SERPINH1;SLC2A3;ADM
estradiol CTD 00005920	2.24255e-05	0.00053298	109648	1.17382e+06	NFKBIA;KLF6;CEBPD;BAG3;SERPINH1;SLC2A3;ADM
cyclosporin A CTD 00007121	4.74041e-05	0.000866644	106225	1.05766e+06	NFKBIA;KLF6;CEBPD;BAG3;SERPINH1;SLC2A3;ADM
VALPROIC ACID CTD 00006977	0.00213835	0.00948995	81816	502982	NFKBIA;KLF6;CEBPD;BAG3;SERPINH1;SLC2A3;ADM
thiopental CTD 00006876	0.00384417	0.0150599	333.05	1852.16	NFKBIA
BERBAMINE CTD 00001312	0.00384417	0.0150599	333.05	1852.16	NFKBIA
aldehydo-D-galactose CTD 00006017	0.00384417	0.0150599	333.05	1852.16	SLC2A3
Chinomethionate CTD 00000210	3.95183e-05	0.000782683	307.185	3114.47	NFKBIA;CEBPD
Osthole CTD 00002069	0.00419302	0.0162479	302.758	1657.4	NFKBIA
budesonide HL60 UP	4.54624e-05	0.000853017	285.214	2851.75	NFKBIA;CEBPD
IMD-0354 CTD 00004363	0.00454175	0.0171337	277.514	1497.03	NFKBIA
amifostine CTD 00005933	0.00454175	0.0171337	277.514	1497.03	NFKBIA
1-BROMOPROPANE CTD 00003657	0.00454175	0.0171337	277.514	1497.03	NFKBIA
DENSPM CTD 00002486	0.00454175	0.0171337	277.514	1497.03	NFKBIA
bepridil MCF7 UP	5.18203e-05	0.000919416	266.173	2626.53	NFKBIA;KLF6
chlorcyclizine CTD 00003029	0.00489039	0.0181607	256.154	1362.86	SLC2A3
menadione PC3 UP	3.33684e-08	1.18958e-05	243.229	4187.35	CEBPD;BAG3;SERPINH1;ADM
Vandetanib CTD 00004046	6.21325e-05	0.00100683	241.939	2343.48	SLC2A3;ADM
15-delta prostaglandin J2 PC3 UP	1.13604e-06	0.000115714	241.101	3300.18	BAG3;SERPINH1;ADM
DIOSGENIN CTD 00005850	0.00523892	0.0188654	237.845	1249.08	NFKBIA
MELAMINE CTD 00000625	0.00523892	0.0188654	237.845	1249.08	NFKBIA
Surfactin CTD 00000478	0.00523892	0.0188654	237.845	1249.08	NFKBIA
primaquine MCF7 UP	6.57764e-05	0.00101953	234.812	2261.06	KLF6;ADM
benzethonium chloride HL60 DOWN	6.57764e-05	0.00101953	234.812	2261.06	SLC2A3;ADM
oxygen CTD 00006454	2.15239e-09	1.53465e-06	225.579	4501.81	NFKBIA;KLF6;CEBPD;SERPINH1;SLC2A3;ADM
p-Propenylanisole CTD 00000298	0.00558734	0.0197217	221.978	1151.45	NFKBIA
CHLOROBENZENE CTD 00001495	0.00558734	0.0197217	221.978	1151.45	NFKBIA
ketoconazole HL60 DOWN	7.33737e-05	0.00111309	221.744	2110.99	SLC2A3;ADM
doxepin CTD 00005873	0.00593566	0.0204451	208.094	1066.85	SLC2A3
Calpain inhibitor I CTD 00002578	0.00593566	0.0204451	208.094	1066.85	NFKBIA
methadone CTD 00006284	0.00593566	0.0204451	208.094	1066.85	NFKBIA
Tosyllysyl chloromethane CTD 00006909	0.00593566	0.0204451	208.094	1066.85	NFKBIA
beta-escin PC3 UP	1.82537e-06	0.000146336	204.658	2704.29	NFKBIA;KLF6;ADM
alvespimycin HL60 UP	8.55426e-05	0.00119592	204.656	1916.91	BAG3;SERPINH1
monorden HL60 UP	8.98048e-05	0.00123136	199.53	1859.2	BAG3;SERPINH1
ANTIMONY CTD 00005424	2.0524e-06	0.000146336	196.549	2574.11	NFKBIA;KLF6;ADM
ABT-737 CTD 00004466	0.00628388	0.0212341	195.843	992.879	BAG3
Tylophorine CTD 00000134	0.00628388	0.0212341	195.843	992.879	NFKBIA
Mollugin CTD 00002058	0.00628388	0.0212341	195.843	992.879	NFKBIA
etynodiol HL60 DOWN	9.86377e-05	0.00130238	190.01	1752.66	SLC2A3;ADM
strophanthidin MCF7 UP	0.000103208	0.00133795	185.581	1703.41	KLF6;ADM
ANTIMONY POTASSIUM TARTRATE CTD 00005425	2.74768e-06	0.000153925	177.759	2276.16	NFKBIA;KLF6;ADM
betulinic acid HL60 DOWN	0.000112658	0.00138491	177.316	1612	SLC2A3;ADM
cytochalasin D CTD 00007076	0.00698	0.0230404	175.211	869.869	NFKBIA
Sodium salicylate CTD 00006761	0.00698	0.0230404	175.211	869.869	NFKBIA
Teriflunomide CTD 00002799	0.00698	0.0230404	175.211	869.869	NFKBIA
Nimbolide CTD 00001923	0.00698	0.0230404	175.211	869.869	NFKBIA
azacyclonol PC3 UP	3.04403e-06	0.000153925	171.603	2179.76	NFKBIA;KLF6;ADM
progesterone HL60 DOWN	0.000122517	0.00145591	169.753	1529.01	SLC2A3;ADM
lactacystin CTD 00002698	0.000122517	0.00145591	169.753	1529.01	NFKBIA;CEBPD
artemisinin CTD 00001499	0.0073279	0.023325	166.442	818.238	NFKBIA
loperamide CTD 00006224	0.0073279	0.023325	166.442	818.238	NFKBIA
cloperastine MCF7 UP	0.0073279	0.023325	166.442	818.238	KLF6
Shogaol CTD 00001852	0.0073279	0.023325	166.442	818.238	NFKBIA
REMIFENTANIL BOSS	0.0073279	0.023325	166.442	818.238	BAG3
TDZD-8 CTD 00004374	0.0073279	0.023325	166.442	818.238	NFKBIA
gambogic acid CTD 00002247	0.0076757	0.0236536	158.508	771.886	NFKBIA
Muramyl Dipeptide CTD 00005307	0.0076757	0.0236536	158.508	771.886	NFKBIA
Sirtinol CTD 00003986	0.0076757	0.0236536	158.508	771.886	NFKBIA
fluorometholone HL60 UP	0.0076757	0.0236536	158.508	771.886	NFKBIA
labetalol HL60 UP	0.0076757	0.0236536	158.508	771.886	SLC2A3
1-METHYLPHENANTHRENE CTD 00001894	0.0076757	0.0236536	158.508	771.886	KLF6
ethaverine HL60 DOWN	0.00014896	0.00156188	153.392	1351.67	SLC2A3;ADM
2,4-Dinitrofluorobenzene CTD 00005849	0.00014896	0.00156188	153.392	1351.67	SLC2A3;ADM
ciclopirox HL60 UP	2.03262e-07	3.62314e-05	152.755	2353.77	NFKBIA;KLF6;SLC2A3;ADM
sotalol CTD 00006767	0.00802339	0.0239359	151.295	730.06	SLC2A3
tracazolate HL60 DOWN	0.00802339	0.0239359	151.295	730.06	ADM
alvespimycin MCF7 DOWN	0.00802339	0.0239359	151.295	730.06	NFKBIA
AY 9944 CTD 00005454	0.00802339	0.0239359	151.295	730.06	SLC2A3
atovaquone HL60 DOWN	0.000154555	0.00159707	150.491	1320.55	SLC2A3;ADM
carbon monoxide CTD 00005586	0.00837098	0.024094	144.71	692.146	NFKBIA
doxazosin CTD 00007158	0.00837098	0.024094	144.71	692.146	NFKBIA
celecoxib MCF7 UP	0.00837098	0.024094	144.71	692.146	KLF6
enoxolone CTD 00003674	0.00837098	0.024094	144.71	692.146	NFKBIA
minocycline HL60 DOWN	0.00837098	0.024094	144.71	692.146	BAG3
0297417-0002B MCF7 UP	0.000171954	0.00170282	142.407	1234.43	NFKBIA;KLF6
gossypol PC3 UP	0.000171954	0.00170282	142.407	1234.43	KLF6;ADM
Pomalidomide CTD 00004109	0.00871846	0.024094	138.674	657.634	CEBPD
PERHEXILINE CTD 00006493	0.00871846	0.024094	138.674	657.634	SLC2A3
5-hydroxy-1-(4-hydroxy-3-methoxyphenyl)decan-3-one CTD 00000374	0.00871846	0.024094	138.674	657.634	NFKBIA
5253409 MCF7 UP	0.00871846	0.024094	138.674	657.634	SERPINH1
carnosol CTD 00002718	0.00871846	0.024094	138.674	657.634	NFKBIA
berberine HL60 DOWN	0.00871846	0.024094	138.674	657.634	SLC2A3
bleomycin CTD 00005517	0.00871846	0.024094	138.674	657.634	NFKBIA
disulfiram PC3 UP	0.00871846	0.024094	138.674	657.634	SERPINH1
fluvastatin PC3 UP	0.00871846	0.024094	138.674	657.634	KLF6
pentamidine CTD 00006482	0.00871846	0.024094	138.674	657.634	SLC2A3
Lonafarnib CTD 00003616	0.00871846	0.024094	138.674	657.634	NFKBIA
flecainide CTD 00005972	0.00871846	0.024094	138.674	657.634	SLC2A3
nifuroxazide HL60 DOWN	0.00871846	0.024094	138.674	657.634	ADM
mometasone PC3 UP	0.000184064	0.00177351	137.483	1182.38	KLF6;CEBPD
ionomycin CTD 00007090	5.88617e-06	0.000233158	136.817	1647.67	NFKBIA;KLF6;ADM
fluticasone HL60 UP	0.000190271	0.00180885	135.146	1157.8	NFKBIA;CEBPD
econazole MCF7 UP	0.00906584	0.0245845	133.12	626.095	KLF6
Anacardic acid C15:3 CTD 00003117	0.00906584	0.0245845	133.12	626.095	NFKBIA
troglitazone PC3 UP	0.000196581	0.00183524	132.887	1134.11	KLF6;ADM
dequalinium chloride HL60 DOWN	0.000202992	0.00185556	130.702	1111.27	SLC2A3;ADM
1,4-chrysenequinone PC3 UP	7.06411e-06	0.000251835	128.515	1524.25	BAG3;SERPINH1;ADM
CP-55940 CTD 00002329	0.00941312	0.0245845	127.994	597.173	NFKBIA
Etomidate BOSS	0.00941312	0.0245845	127.994	597.173	BAG3
Artenimol CTD 00001819	0.00941312	0.0245845	127.994	597.173	NFKBIA
phenylbutazone CTD 00006518	0.00941312	0.0245845	127.994	597.173	NFKBIA
2,6,9,9-tetramethylcycloundeca-2,6,10-trien-1-one CTD 00003763	0.00941312	0.0245845	127.994	597.173	NFKBIA
alexidine HL60 DOWN	0.00941312	0.0245845	127.994	597.173	ADM
Galangin CTD 00001740	0.00941312	0.0245845	127.994	597.173	NFKBIA
Evodiamine CTD 00002158	0.00941312	0.0245845	127.994	597.173	NFKBIA
papaverine HL60 DOWN	0.000216121	0.00195056	126.54	1067.95	SLC2A3;ADM
NICKEL CHLORIDE CTD 00001064	6.26311e-08	1.48853e-05	124.359	2062.62	NFKBIA;KLF6;CEBPD;SLC2A3;ADM
flumetasone HL60 UP	0.00976029	0.0253058	123.247	570.563	NFKBIA
15442-64-5 CTD 00000915	0.00976029	0.0253058	123.247	570.563	NFKBIA
camptothecin MCF7 UP	5.03776e-07	7.18384e-05	120.948	1753.88	NFKBIA;KLF6;CEBPD;ADM
CARBON TETRACHLORIDE CTD 00005587	0.0101074	0.0256461	118.839	546.006	SERPINH1
deferoxamine MCF7 UP	0.0101074	0.0256461	118.839	546.006	ADM
diflorasone HL60 UP	0.0101074	0.0256461	118.839	546.006	NFKBIA
hydrocotarnine HL60 DOWN	0.0101074	0.0256461	118.839	546.006	SLC2A3
monensin HL60 UP	0.0101074	0.0256461	118.839	546.006	NFKBIA
Oxazolone CTD 00006449	9.21441e-06	0.000312851	117.319	1360.28	KLF6;SLC2A3;ADM
mephentermine HL60 UP	0.000250719	0.00220695	117.206	971.775	SLC2A3;ADM
tanespimycin ssMCF7 UP	0.0104543	0.0258817	114.736	523.279	SERPINH1
1'-Acetoxychavicol acetate CTD 00002113	0.0104543	0.0258817	114.736	523.279	NFKBIA
cantharidin TTD 00002666	0.0104543	0.0258817	114.736	523.279	NFKBIA
dequalinium chloride MCF7 UP	0.0104543	0.0258817	114.736	523.279	KLF6
monorden PC3 UP	0.0104543	0.0258817	114.736	523.279	SERPINH1
citalopram CTD 00007060	0.0108012	0.0263741	110.906	502.191	SLC2A3
Microcystin LR CTD 00002422	0.0108012	0.0263741	110.906	502.191	NFKBIA
lasalocid HL60 UP	0.0108012	0.0263741	110.906	502.191	NFKBIA
nifuroxazide MCF7 UP	0.0108012	0.0263741	110.906	502.191	KLF6
puromycin MCF7 UP	7.11242e-07	8.45192e-05	110.672	1566.7	NFKBIA;KLF6;SERPINH1;ADM
perhexiline HL60 UP	0.000280224	0.00237849	110.672	905.29	NFKBIA;KLF6
daunorubicin PC3 UP	1.17589e-05	0.000381096	107.908	1224.85	NFKBIA;CEBPD;ADM
tanespimycin HL60 UP	0.000295584	0.00242243	107.67	874.988	BAG3;SERPINH1
simvastatin PC3 UP	0.0111479	0.026871	107.323	482.576	KLF6
CYTOCHALASIN B CTD 00005746	0.0111479	0.026871	107.323	482.576	SLC2A3
lithocholic acid HL60 UP	0.0111479	0.026871	107.323	482.576	NFKBIA
vanoxerine PC3 UP	0.000303416	0.00245836	106.229	860.501	KLF6;ADM
CADMIUM SELENIDE CTD 00002452	0.0114946	0.026871	103.964	464.289	NFKBIA
phenylephrine CTD 00006521	0.0114946	0.026871	103.964	464.289	ADM
fentanyl BOSS	0.0114946	0.026871	103.964	464.289	BAG3
Salmeterol CTD 00002421	0.0114946	0.026871	103.964	464.289	NFKBIA
AH 6809 CTD 00002290	0.0114946	0.026871	103.964	464.289	NFKBIA
dobutamine CTD 00005866	0.0114946	0.026871	103.964	464.289	NFKBIA
AH 23848 CTD 00002080	0.0114946	0.026871	103.964	464.289	NFKBIA
tanespimycin PC3 UP	0.000327517	0.00251097	102.128	819.474	BAG3;SERPINH1
withaferin A PC3 UP	0.000327517	0.00251097	102.128	819.474	KLF6;ADM
geldanamycin HL60 UP	0.000327517	0.00251097	102.128	819.474	BAG3;SERPINH1
lomustine PC3 UP	1.38755e-05	0.000420628	101.954	1140.39	KLF6;BAG3;ADM
promethazine PC3 UP	0.0118411	0.0268877	100.808	447.202	NFKBIA
POLY I-C CTD 00006579	0.0118411	0.0268877	100.808	447.202	NFKBIA
Midazolam maleate BOSS	0.0118411	0.0268877	100.808	447.202	BAG3
alclometasone HL60 UP	0.0118411	0.0268877	100.808	447.202	NFKBIA
bisacodyl PC3 UP	0.0118411	0.0268877	100.808	447.202	ADM
chloropyramine PC3 UP	0.0118411	0.0268877	100.808	447.202	NFKBIA
Geranylgeranyl pyrophosphate CTD 00000102	0.0118411	0.0268877	100.808	447.202	NFKBIA
geldanamycin MCF7 DOWN	0.0118411	0.0268877	100.808	447.202	NFKBIA
fluticasone CTD 00002635	0.0118411	0.0268877	100.808	447.202	NFKBIA
bay 11-7082 CTD 00003959	0.000352526	0.00267395	98.3309	781.768	NFKBIA;BAG3
tanespimycin SKMEL5 UP	0.0121876	0.0270709	97.8382	431.206	BAG3
Tributyltin CTD 00000610	0.0121876	0.0270709	97.8382	431.206	SLC2A3
oxozinc CTD 00007012	0.0121876	0.0270709	97.8382	431.206	NFKBIA
cantharidin CTD 00005569	0.0121876	0.0270709	97.8382	431.206	NFKBIA
isoliquiritigenin CTD 00001873	0.0121876	0.0270709	97.8382	431.206	NFKBIA
ciprofloxacin CTD 00005674	0.0125339	0.0274975	95.0381	416.202	CEBPD
sulconazole MCF7 UP	0.0125339	0.0274975	95.0381	416.202	KLF6
hydrochloric acid CTD 00006115	0.0125339	0.0274975	95.0381	416.202	BAG3
Destruxin B CTD 00001859	0.0125339	0.0274975	95.0381	416.202	NFKBIA
chitosamine CTD 00006030	0.000378443	0.00284031	94.8048	747.009	NFKBIA;SERPINH1
felodipine MCF7 UP	0.000387282	0.00287638	93.6847	736.02	NFKBIA;KLF6
Romidepsin CTD 00003096	0.0128802	0.0277449	92.3935	402.103	NFKBIA
amitriptyline CTD 00005382	0.0128802	0.0277449	92.3935	402.103	SLC2A3
Quinine CTD 00006682	0.0128802	0.0277449	92.3935	402.103	SLC2A3
beclometasone HL60 UP	0.0128802	0.0277449	92.3935	402.103	NFKBIA
disulfiram HL60 UP	0.0128802	0.0277449	92.3935	402.103	BAG3
miconazole MCF7 UP	0.0128802	0.0277449	92.3935	402.103	KLF6
(+)-chelidonine HL60 UP	0.000414405	0.00301501	90.4773	704.697	NFKBIA;CEBPD
4-Aminobenzohydrazide CTD 00001642	0.0132263	0.0279832	89.8919	388.832	NFKBIA
cantharidin BOSS	0.0132263	0.0279832	89.8919	388.832	NFKBIA
clenbuterol HL60 UP	0.0132263	0.0279832	89.8919	388.832	SLC2A3
piperine CTD 00000442	0.0132263	0.0279832	89.8919	388.832	NFKBIA
isoflupredone HL60 UP	0.0132263	0.0279832	89.8919	388.832	CEBPD
Lidocaine hydrochloride BOSS	0.0132263	0.0279832	89.8919	388.832	BAG3
pimozide MCF7 UP	0.000423647	0.00305112	89.4562	694.771	NFKBIA;KLF6
oxidopamine CTD 00007130	0.0135723	0.0285459	87.5219	376.32	NFKBIA
Deguelin CTD 00003487	0.000442432	0.00315454	87.4813	675.638	NFKBIA;ADM
MG-132 CTD 00002789	2.17012e-05	0.00053298	87.4544	939.098	NFKBIA;CEBPD;BAG3
cilostazol CTD 00002032	0.0139182	0.0289321	85.2735	364.506	NFKBIA
Pregna-4,17(20)-diene-3,16-dione CTD 00001094	0.0139182	0.0289321	85.2735	364.506	NFKBIA
IVERMECTIN CTD 00006182	0.0139182	0.0289321	85.2735	364.506	BAG3
mebendazole MCF7 UP	0.0139182	0.0289321	85.2735	364.506	KLF6
1,9-Pyrazoloanthrone CTD 00003948	2.48425e-05	0.000562713	83.4902	885.243	NFKBIA;CEBPD;BAG3
quinisocaine MCF7 UP	0.014264	0.0290579	83.1375	353.335	KLF6
Salbutamol CTD 00005336	0.014264	0.0290579	83.1375	353.335	NFKBIA
F0447-0125 PC3 UP	0.014264	0.0290579	83.1375	353.335	ADM
RUTIN CTD 00006712	0.014264	0.0290579	83.1375	353.335	NFKBIA
thiram TTD 00011449	0.014264	0.0290579	83.1375	353.335	NFKBIA
calmidazolium MCF7 UP	2.5255e-05	0.000562713	83.0196	878.885	NFKBIA;KLF6;CEBPD
15-delta prostaglandin J2 HL60 UP	2.65197e-05	0.000572987	81.6387	860.278	BAG3;SERPINH1;ADM
clomipramine CTD 00005687	0.0146098	0.0294259	81.1057	342.758	SLC2A3
rimexolone HL60 DOWN	0.0146098	0.0294259	81.1057	342.758	ADM
Telmisartan CTD 00003021	0.0146098	0.0294259	81.1057	342.758	NFKBIA
astemizole PC3 UP	0.000531918	0.00364671	79.572	599.895	NFKBIA;KLF6
menadione HL60 UP	2.56977e-06	0.000153925	79.4465	1022.61	NFKBIA;BAG3;SERPINH1;ADM
loratadine CTD 00007174	0.0149554	0.0297854	79.1706	332.729	SLC2A3
imipramine CTD 00006140	0.0149554	0.0297854	79.1706	332.729	SLC2A3
sevoflurane BOSS	0.0149554	0.0297854	79.1706	332.729	BAG3
monensin MCF7 UP	0.0149554	0.0297854	79.1706	332.729	KLF6
securinine HL60 UP	0.0153009	0.0298891	77.3256	323.209	BAG3
Acetovanillone CTD 00002374	0.0153009	0.0298891	77.3256	323.209	NFKBIA
deferoxamine PC3 UP	0.0153009	0.0298891	77.3256	323.209	ADM
resveratrol TTD 00010551	0.0153009	0.0298891	77.3256	323.209	SLC2A3
hexetidine MCF7 UP	0.0153009	0.0298891	77.3256	323.209	KLF6
isoflupredone PC3 UP	0.0153009	0.0298891	77.3256	323.209	KLF6
tyrphostin AG-1478 MCF7 UP	0.000563545	0.00382674	77.2427	577.873	NFKBIA;KLF6
thiostrepton PC3 UP	0.0156463	0.0301508	75.5644	314.161	ADM
Bromoacetate CTD 00000832	0.0156463	0.0301508	75.5644	314.161	NFKBIA
p,p'-DDE CTD 00005754	0.0156463	0.0301508	75.5644	314.161	NFKBIA
Org-2058 CTD 00000993	0.0156463	0.0301508	75.5644	314.161	CEBPD
Diquat dication CTD 00005858	0.0156463	0.0301508	75.5644	314.161	ADM
cicloheximide MCF7 UP	3.23825e-06	0.000153925	74.8305	945.893	NFKBIA;KLF6;CEBPD;ADM
2-[6-fluoro-2-methyl-3-[(4-methylsulfonylphenyl)methylidene]inden-1-yl]acetic acid CTD 00001194	0.0159916	0.0305684	73.8815	305.551	NFKBIA
clomifene MCF7 UP	0.0159916	0.0305684	73.8815	305.551	KLF6
geldanamycin PC3 UP	0.0159916	0.0305684	73.8815	305.551	SERPINH1
prenylamine PC3 UP	0.000629487	0.00409948	72.9688	537.824	KLF6;ADM
Pioglitazone CTD 00002515	0.000629487	0.00409948	72.9688	537.824	SLC2A3;ADM
AMILORIDE CTD 00005369	0.0163368	0.0307338	72.2717	297.35	NFKBIA
1,4-chrysenequinone HL60 UP	0.0163368	0.0307338	72.2717	297.35	BAG3
BW-B70C MCF7 UP	0.0163368	0.0307338	72.2717	297.35	KLF6
Cardidigin CTD 00005822	0.0163368	0.0307338	72.2717	297.35	NFKBIA
pizotifen PC3 UP	0.0166819	0.0310553	70.7305	289.531	NFKBIA
carboplatin CTD 00007106	0.0166819	0.0310553	70.7305	289.531	NFKBIA
dimethyloxalylglycine PC3 UP	0.0166819	0.0310553	70.7305	289.531	ADM
Resveratrol-13C6 TTD 00010554	0.0166819	0.0310553	70.7305	289.531	SLC2A3
cicloheximide PC3 UP	4.20211e-06	0.000187257	69.943	865.888	NFKBIA;KLF6;CEBPD;ADM
piperlongumine MCF7 UP	4.21119e-05	0.000811508	69.6479	701.715	KLF6;SERPINH1;ADM
pioglitazone PC3 UP	0.0170269	0.031289	69.2535	282.067	ADM
thioridazine CTD 00006879	0.0170269	0.031289	69.2535	282.067	SLC2A3
DICHLOROMETHANE CTD 00006313	0.0170269	0.031289	69.2535	282.067	NFKBIA
etoposide HL60 DOWN	0.0170269	0.031289	69.2535	282.067	ADM
fendiline MCF7 UP	0.000699005	0.00441054	69.1409	502.367	NFKBIA;KLF6
sanguinarine HL60 UP	4.47319e-06	0.000187611	68.8175	847.654	NFKBIA;KLF6;BAG3;SERPINH1
ETHYLBENZENE CTD 00000178	0.0173717	0.0315971	67.8367	274.936	NFKBIA
O-XYLENE CTD 00001228	0.0173717	0.0315971	67.8367	274.936	NFKBIA
Elesclomol CTD 00004602	0.0173717	0.0315971	67.8367	274.936	BAG3
monorden MCF7 UP	0.0173717	0.0315971	67.8367	274.936	SERPINH1
ZINC CTD 00007011	1.97649e-06	0.000146336	67.324	884.246	NFKBIA;KLF6;BAG3;SERPINH1;SLC2A3;ADM
choline CTD 00005662	0.0177165	0.0317384	66.4767	268.118	NFKBIA
parthenolide CTD 00000087	0.0177165	0.0317384	66.4767	268.118	NFKBIA
astemizole HL60 UP	0.0177165	0.0317384	66.4767	268.118	NFKBIA
ZINC SULFIDE CTD 00001487	0.0177165	0.0317384	66.4767	268.118	NFKBIA
5H-quinolino[8,7-c][1,2]benzothiazine 6,6-dioxide TTD 00001179	0.0177165	0.0317384	66.4767	268.118	NFKBIA
15-delta prostaglandin J2 MCF7 UP	0.00075966	0.00466929	66.2433	475.802	SERPINH1;ADM
niclosamide MCF7 UP	0.000772087	0.00470511	65.6926	470.78	NFKBIA;KLF6
suloctidil PC3 UP	0.0180612	0.0321138	65.1699	261.591	NFKBIA
isoflurane BOSS	0.0180612	0.0321138	65.1699	261.591	BAG3
azacyclonol MCF7 UP	0.000809962	0.00484831	64.0935	456.251	NFKBIA;KLF6
N-NITROSODIMETHYLAMINE CTD 00005845	0.000809962	0.00484831	64.0935	456.251	NFKBIA;KLF6
Melitten CTD 00006261	0.0184058	0.0323947	63.9135	255.34	NFKBIA
HELENALIN CTD 00000035	0.0184058	0.0323947	63.9135	255.34	NFKBIA
ellipticine MCF7 UP	0.0184058	0.0323947	63.9135	255.34	ADM
Dinoprostone CTD 00007049	0.000822784	0.00484831	63.5776	451.58	NFKBIA;ADM
0297417-0002B PC3 UP	0.000822784	0.00484831	63.5776	451.58	NFKBIA;KLF6
propofol MCF7 UP	0.0187502	0.0326868	62.7044	249.347	KLF6
p-Phenylenediamine CTD 00001400	0.0187502	0.0326868	62.7044	249.347	SLC2A3
Indole-3-carbinol CTD 00000845	0.0187502	0.0326868	62.7044	249.347	NFKBIA
tretinoin HL60 UP	5.83561e-05	0.000990664	62.2532	606.903	BAG3;SLC2A3;ADM
DEOXYNIVALENOL CTD 00000341	0.000861841	0.00499587	62.0781	438.051	NFKBIA;BAG3
thimerosal CTD 00006868	0.000875057	0.00503158	61.5938	433.696	BAG3;SERPINH1
nicotinic acid CTD 00006387	0.0190946	0.0330448	61.5401	243.597	CEBPD
INDIRUBIN-3'-MONOXIME CTD 00004181	0.0190946	0.0330448	61.5401	243.597	NFKBIA
thiram BOSS	0.0190946	0.0330448	61.5401	243.597	NFKBIA
ouabain MCF7 UP	6.20331e-05	0.00100683	60.9568	590.54	NFKBIA;KLF6;ADM
niclosamide CTD 00006390	0.000901783	0.00514377	60.6473	425.207	NFKBIA;SLC2A3
LITHIUM CTD 00006220	0.0194389	0.0335591	60.4182	238.077	KLF6
Alvocidib CTD 00002892	0.0201271	0.0345798	58.2924	227.672	NFKBIA
TACROLIMUS MONOHYDRATE CTD 00007118	0.0201271	0.0345798	58.2924	227.672	NFKBIA
colchicine CTD 00005701	0.000998417	0.00560528	57.5507	397.638	NFKBIA;KLF6
DL-Homocysteine CTD 00006102	0.020471	0.034835	57.2845	222.765	NFKBIA
Pterostilbene CTD 00003490	0.020471	0.034835	57.2845	222.765	NFKBIA
sulfasalazine CTD 00006719	0.020471	0.034835	57.2845	222.765	NFKBIA
Nitroprusside CTD 00006411	0.020471	0.034835	57.2845	222.765	NFKBIA
mefloquine MCF7 UP	0.0010413	0.00580036	56.3177	386.75	NFKBIA;KLF6
terfenadine HL60 UP	0.0208149	0.0351683	56.3107	218.04	NFKBIA
STOCK1N-35215 MCF7 UP	0.0208149	0.0351683	56.3107	218.04	KLF6
albendazole CTD 00007095	0.0208149	0.0351683	56.3107	218.04	BAG3
digoxin HL60 UP	7.91395e-05	0.00117555	56.0483	529.337	NFKBIA;KLF6;BAG3
tamoxifen MCF7 UP	0.0211586	0.0353304	55.3694	213.488	KLF6
DEOXYCHOLIC ACID CTD 00005765	0.0211586	0.0353304	55.3694	213.488	NFKBIA
Nickelous acetate CTD 00003684	0.0211586	0.0353304	55.3694	213.488	CEBPD
F0447-0125 MCF7 UP	0.0211586	0.0353304	55.3694	213.488	ADM
Electrocorundum CTD 00005364	0.0211586	0.0353304	55.3694	213.488	SERPINH1
tonzonium bromide PC3 UP	0.00108506	0.00595115	55.1361	376.366	NFKBIA;KLF6
wortmannin CTD 00000504	0.00108506	0.00595115	55.1361	376.366	NFKBIA;SERPINH1
Bortezomib CTD 00003736	3.14482e-06	0.000153925	54.7537	693.716	NFKBIA;KLF6;BAG3;SLC2A3;ADM
puromycin HL60 UP	8.54628e-05	0.00119592	54.5812	511.285	NFKBIA;BAG3;SERPINH1
Chromium(III) oxide CTD 00001091	0.0215023	0.035571	54.459	209.101	SLC2A3
toluene CTD 00006907	0.0215023	0.035571	54.459	209.101	NFKBIA
alvespimycin MCF7 UP	0.0215023	0.035571	54.459	209.101	SERPINH1
nocodazole MCF7 UP	0.0215023	0.035571	54.459	209.101	KLF6
Zinc acetate dihydrate CTD 00007284	0.0011297	0.00614869	54.0027	366.452	NFKBIA;BAG3
chlorprothixene MCF7 UP	0.0218458	0.0359423	53.578	204.869	KLF6
etynodiol HL60 UP	0.0218458	0.0359423	53.578	204.869	CEBPD
Belinostat CTD 00004313	0.0221892	0.0362035	52.7249	200.784	NFKBIA
FCCP CTD 00005590	0.0221892	0.0362035	52.7249	200.784	NFKBIA
phenoxybenzamine PC3 UP	0.00120605	0.0063229	52.2132	350.894	SERPINH1;ADM
Zinc sulfate CTD 00007264	9.80695e-05	0.00130238	52.0484	480.398	NFKBIA;CEBPD;ADM
Mangiferin CTD 00000713	0.0225326	0.0363478	51.8984	196.84	NFKBIA
thioridazine HL60 UP	0.0225326	0.0363478	51.8984	196.84	NFKBIA
DL-Mevalonic acid CTD 00006329	0.0225326	0.0363478	51.8984	196.84	NFKBIA
VANADIUM PENTOXIDE CTD 00002655	0.0225326	0.0363478	51.8984	196.84	SLC2A3
thioridazine MCF7 UP	0.00122161	0.00635773	51.8693	347.918	NFKBIA;KLF6
cephaeline PC3 UP	1.41901e-05	0.000420628	50.9359	568.596	NFKBIA;KLF6;CEBPD;ADM
Pyrrolidine dithiocarbamate CTD 00001021	0.00128483	0.00662517	50.5376	336.435	NFKBIA;KLF6
digoxigenin PC3 UP	0.000107476	0.00134439	50.4266	460.811	NFKBIA;KLF6;ADM
Chromium(II) chloride CTD 00000877	0.0232189	0.0372025	50.3207	189.346	SLC2A3
ketamine BOSS	0.0232189	0.0372025	50.3207	189.346	BAG3
UNII-9XX54M675G CTD 00004634	0.0232189	0.0372025	50.3207	189.346	ADM
epivincamine HL60 DOWN	0.00130087	0.00662517	50.2152	333.666	SLC2A3;ADM
spiperone PC3 DOWN	0.0239049	0.038045	48.8358	182.337	BAG3
Benz[a]anthracene CTD 00001470	0.0239049	0.038045	48.8358	182.337	NFKBIA
disulfiram MCF7 UP	0.0239049	0.038045	48.8358	182.337	SERPINH1
ritonavir CTD 00007290	0.0242477	0.0382491	48.1256	179	NFKBIA
170449-18-0 CTD 00003361	0.0242477	0.0382491	48.1256	179	NFKBIA
fluspirilene MCF7 UP	0.0242477	0.0382491	48.1256	179	KLF6
GW-8510 MCF7 UP	0.0245904	0.0386188	47.4357	175.768	KLF6
fluoxetine CTD 00005988	0.0245904	0.0386188	47.4357	175.768	SLC2A3
puromycin PC3 UP	1.88028e-05	0.000496533	47.3114	514.82	NFKBIA;BAG3;SERPINH1;ADM
N-Acetyl-L-cysteine CTD 00005305	0.000129237	0.00151059	47.3101	423.608	NFKBIA;BAG3;SERPINH1
staurosporine CTD 00007273	0.00146666	0.00736427	47.2024	307.985	BAG3;ADM
TBTO CTD 00000264	0.024933	0.0388149	46.7653	172.637	BAG3
profenamine PC3 UP	0.024933	0.0388149	46.7653	172.637	NFKBIA
gossypol HL60 UP	0.024933	0.0388149	46.7653	172.637	NFKBIA
harmine PC3 UP	0.024933	0.0388149	46.7653	172.637	KLF6
doxorubicin PC3 DOWN	6.6796e-06	0.000250661	46.5987	555.291	NFKBIA;KLF6;CEBPD;BAG3;ADM
MG-262 PC3 UP	0.000135407	0.00155718	46.5521	414.65	BAG3;SERPINH1;ADM
astemizole MCF7 UP	0.00151827	0.00757012	46.3673	300.932	NFKBIA;KLF6
rosiglitazone PC3 UP	0.0252755	0.039177	46.1134	169.601	ADM
Benzo[b]fluoranthene CTD 00000306	0.0252755	0.039177	46.1134	169.601	NFKBIA
8-azaguanine PC3 UP	0.0001392	0.00156188	46.1086	409.426	NFKBIA;KLF6;ADM
digoxin MCF7 UP	0.00014048	0.00156188	45.9626	407.709	NFKBIA;KLF6;ADM
ns-398 CTD 00002958	0.0256179	0.0395359	45.4795	166.658	NFKBIA
ketoconazole CTD 00006190	0.0256179	0.0395359	45.4795	166.658	SLC2A3
digitoxigenin MCF7 UP	0.000145675	0.00156188	45.3877	400.961	NFKBIA;KLF6;ADM
NICKEL SULFATE CTD 00001417	2.2237e-05	0.00053298	45.2704	485.016	NFKBIA;KLF6;SLC2A3;ADM
CALCIUM CTD 00005559	0.00160622	0.00789818	45.0386	289.773	NFKBIA;ADM
TOSYLPHENYLALANYL CHLOROMETHYL KETONE CTD 00006910	0.0259602	0.0398914	44.8626	163.802	NFKBIA
propofol BOSS	0.0259602	0.0398914	44.8626	163.802	BAG3
thiram CTD 00006883	0.0263024	0.0401576	44.2622	161.03	NFKBIA
withaferin A MCF7 UP	0.0263024	0.0401576	44.2622	161.03	KLF6
epoprostenol BOSS	0.0263024	0.0401576	44.2622	161.03	ADM
5,6-BENZOFLAVONE CTD 00007276	0.00167831	0.00814037	44.0289	281.343	KLF6;ADM
pyrvinium HL60 DOWN	0.0266445	0.0405064	43.6776	158.339	ADM
STOCK1N-35215 PC3 UP	0.0266445	0.0405064	43.6776	158.339	KLF6
terfenadine MCF7 UP	0.00171493	0.00815162	43.5407	277.284	NFKBIA;KLF6
CROTONALDEHYDE CTD 00000669	0.00171493	0.00815162	43.5407	277.284	NFKBIA;BAG3
Copper(II) chloride CTD 00001408	0.00171493	0.00815162	43.5407	277.284	KLF6;BAG3
Dibenz[a,h]anthracene CTD 00001246	0.0269865	0.0409391	43.1082	155.725	NFKBIA
mebendazole HL60 UP	0.000170615	0.00170282	42.9665	372.782	NFKBIA;KLF6;SLC2A3
morphine CTD 00006352	0.0273284	0.041282	42.5534	153.185	NFKBIA
clonidine HL60 UP	0.0273284	0.041282	42.5534	153.185	SLC2A3
actinomycin D CTD 00005748	0.00182708	0.00851441	42.1383	265.684	NFKBIA;BAG3
ciglitazone CTD 00001835	0.00182708	0.00851441	42.1383	265.684	NFKBIA;CEBPD
Bathocuproine disulfonate CTD 00001350	0.0276702	0.0415344	42.0127	150.716	NFKBIA
wortmannin MCF7 UP	0.0276702	0.0415344	42.0127	150.716	KLF6
lycorine MCF7 UP	0.0276702	0.0415344	42.0127	150.716	ADM
phenoxybenzamine MCF7 UP	0.0018461	0.00854721	41.9132	263.83	SERPINH1;ADM
helveticoside MCF7 UP	0.000184067	0.00177351	41.8487	359.908	NFKBIA;KLF6;ADM
TRICHLOROETHYLENE CTD 00006932	0.0280118	0.0418632	41.4854	148.316	NFKBIA
ellipticine PC3 UP	0.0280118	0.0418632	41.4854	148.316	CEBPD
MANGANESE CHLORIDE CTD 00001187	0.00194266	0.00887894	40.8227	254.885	CEBPD;ADM
MERCURY CTD 00006274	0.000198196	0.00183524	40.7867	347.758	NFKBIA;CEBPD;ADM
emetine MCF7 UP	3.30469e-05	0.000693012	40.7794	420.744	NFKBIA;KLF6;CEBPD;ADM
metformin CTD 00006282	0.0286949	0.0427128	40.4695	143.709	NFKBIA
Dibenzo[def,p]chrysene CTD 00001899	0.0290363	0.0428631	39.9799	141.497	NFKBIA
staurosporine MCF7 UP	0.0290363	0.0428631	39.9799	141.497	NFKBIA
Lead(II) acetate CTD 00000394	0.0290363	0.0428631	39.9799	141.497	SLC2A3
SILVER CTD 00006742	0.0290363	0.0428631	39.9799	141.497	NFKBIA
troglitazone CTD 00002415	3.59946e-05	0.000733262	39.8681	407.936	NFKBIA;KLF6;SLC2A3;ADM
parthenolide PC3 UP	0.00208183	0.00933549	39.3871	243.196	BAG3;ADM
5-Fluorouracil CTD 00005987	1.47485e-05	0.000420628	39.2565	436.703	NFKBIA;KLF6;BAG3;SLC2A3;ADM
rifabutin PC3 DOWN	0.0297187	0.0435101	39.0353	137.247	SERPINH1
Vincristine sulfate BOSS	0.0297187	0.0435101	39.0353	137.247	ADM
Capsaicin CTD 00005570	0.00214289	0.00948995	38.802	238.461	NFKBIA;BAG3
tanespimycin MCF7 UP	0.0300598	0.0438295	38.5795	135.204	SERPINH1
alsterpaullone PC3 UP	0.0300598	0.0438295	38.5795	135.204	KLF6
IN1152 CTD 00001901	0.0304007	0.0442362	38.1341	133.213	NFKBIA
gedunin CTD 00003449	0.0307416	0.0445503	37.6989	131.273	BAG3
Octa-2,4,6-trienoic acid CTD 00002551	0.0307416	0.0445503	37.6989	131.273	KLF6
MANGANESE CTD 00006240	0.00228869	0.0100731	37.5014	228	CEBPD;ADM
chrysin CTD 00001976	0.0310823	0.0448618	37.2734	129.38	NFKBIA
fenofibrate CTD 00006620	0.0310823	0.0448618	37.2734	129.38	NFKBIA
ampicillin CTD 00005394	0.031423	0.0451705	36.8574	127.535	SLC2A3
helveticoside PC3 DOWN	0.031423	0.0451705	36.8574	127.535	BAG3
bisacodyl MCF7 UP	0.00239565	0.0104153	36.6241	220.993	KLF6;ADM
lanatoside C MCF7 UP	0.00027153	0.00236099	36.5504	300.131	NFKBIA;KLF6;ADM
clotrimazole PC3 UP	0.0317635	0.0455682	36.4505	125.734	KLF6
anisomycin MCF7 UP	5.28696e-05	0.000919416	36.0019	354.535	NFKBIA;KLF6;CEBPD;ADM
rosiglitazone CTD 00003139	0.00028355	0.00237849	36.0018	294.067	NFKBIA;SLC2A3;ADM
lanatoside C PC3 UP	0.00028355	0.00237849	36.0018	294.067	NFKBIA;KLF6;ADM
EINECS 250-892-2 CTD 00001193	0.00250497	0.0108245	35.7864	214.342	NFKBIA;ADM
ouabain PC3 UP	0.000293828	0.00242243	35.5569	289.167	NFKBIA;KLF6;ADM
Gefitinib CTD 00003879	0.0327846	0.0468445	35.2819	120.586	NFKBIA
geldanamycin MCF7 UP	0.0327846	0.0468445	35.2819	120.586	SERPINH1
hydroxyurea CTD 00006132	0.0331247	0.0470477	34.9088	118.951	NFKBIA
5224221 MCF7 UP	0.0331247	0.0470477	34.9088	118.951	KLF6
celastrol MCF7 UP	0.00263924	0.0112681	34.83	206.795	SERPINH1;ADM
ciclopirox PC3 UP	0.0338047	0.0477282	34.1856	115.792	ADM
1-NITROPYRENE CTD 00001569	0.0027537	0.0116465	34.0707	200.84	NFKBIA;CEBPD
gemcitabine CTD 00002382	0.00277688	0.0116465	33.9227	199.684	NFKBIA;SLC2A3
alexidine MCF7 UP	0.0341445	0.0480178	33.835	114.266	KLF6
Calcimycin CTD 00005287	0.0341445	0.0480178	33.835	114.266	NFKBIA
mefloquine PC3 UP	0.0344842	0.0484001	33.4916	112.775	KLF6
Phenethyl isothiocyanate CTD 00002443	0.0348239	0.0486851	33.155	111.316	NFKBIA
1,2,4-BENZENETRIOL CTD 00000682	0.0348239	0.0486851	33.155	111.316	NFKBIA
1-chloro-2,4-dinitrobenzene CTD 00005848	0.00294169	0.0121943	32.9217	191.893	KLF6;SLC2A3
celastrol CTD 00002186	0.0351634	0.0490636	32.8251	109.89	BAG3
digoxigenin HL60 UP	0.00298961	0.0123214	32.6463	189.76	NFKBIA;KLF6
phenol CTD 00007305	0.0355028	0.0492481	32.5016	108.495	KLF6
azacitidine MCF7 UP	0.0355028	0.0492481	32.5016	108.495	ADM
ciclopirox MCF7 UP	0.0355028	0.0492481	32.5016	108.495	ADM
beta-carotene CTD 00007253	0.0358421	0.0496222	32.1845	107.13	BAG3
strophanthidin PC3 UP	0.000392381	0.0028842	32.1332	252.03	NFKBIA;KLF6;ADM
Imatinib CTD 00003267	0.0361814	0.0499948	31.8734	105.795	NFKBIA
cephaeline MCF7 UP	8.51578e-05	0.00119592	31.6993	297.054	NFKBIA;KLF6;CEBPD;ADM
TPEN CTD 00001994	0.00320986	0.013153	31.4614	180.636	NFKBIA;CEBPD
digoxigenin MCF7 UP	0.00325982	0.0132814	31.2095	178.708	KLF6;ADM
digitoxigenin PC3 UP	0.000455688	0.00318535	30.4891	234.574	NFKBIA;KLF6;ADM
digoxin PC3 UP	0.000455688	0.00318535	30.4891	234.574	NFKBIA;KLF6;ADM
MG-132 MCF7 UP	0.00364624	0.0146054	29.4403	165.28	BAG3;SERPINH1
lycorine PC3 UP	0.000528321	0.00364671	28.9426	218.395	KLF6;CEBPD;ADM
valproic acid HL60 UP	0.00416522	0.0162284	27.4648	150.534	BAG3;SLC2A3
POTASSIUM DICHROMATE CTD 00006598	0.000687981	0.00437973	26.3653	191.985	NFKBIA;SERPINH1;ADM
helveticoside HL60 UP	0.00450986	0.0171337	26.3465	142.31	NFKBIA;KLF6
simvastatin CTD 00007319	0.00459804	0.0172548	26.0808	140.37	NFKBIA;KLF6
lanatoside C HL60 DOWN	0.00071358	0.004463	26.0263	188.566	CEBPD;SLC2A3;ADM
vorinostat HL60 DOWN	0.000736006	0.00456324	25.7425	185.713	NFKBIA;CEBPD;ADM
MG-262 MCF7 UP	0.00483715	0.018057	25.3974	135.405	BAG3;SERPINH1
Decitabine CTD 00000750	0.000105623	0.00134439	25.3454	232.053	NFKBIA;KLF6;CEBPD;BAG3;ADM
cytarabine CTD 00005743	0.00083434	0.0048761	24.6218	174.541	CEBPD;BAG3;SERPINH1
proscillaridin HL60 UP	0.00517527	0.0188654	24.5134	129.035	NFKBIA;KLF6
cycloheximide CTD 00005731	0.00520654	0.0188654	24.436	128.481	NFKBIA;ADM
helveticoside PC3 UP	0.00520654	0.0188654	24.436	128.481	NFKBIA;ADM
Torcetrapib CTD 00004291	0.00530089	0.0189926	24.2068	126.841	KLF6;SLC2A3
progesterone CTD 00006624	0.000142523	0.00156188	23.6688	209.611	NFKBIA;KLF6;CEBPD;BAG3;ADM
proscillaridin HL60 DOWN	0.000945206	0.00534867	23.5527	164.023	CEBPD;SLC2A3;ADM
strophanthidin HL60 UP	0.00585058	0.0204451	22.9836	118.164	NFKBIA;KLF6
trichostatin A PC3 DOWN	0.000312306	0.00250196	22.2781	179.818	NFKBIA;KLF6;CEBPD;SERPINH1
vorinostat PC3 DOWN	0.00621981	0.0212341	22.255	113.056	CEBPD;SERPINH1
CADMIUM CTD 00005555	0.000321999	0.00251097	22.0914	177.636	NFKBIA;KLF6;BAG3;ADM
digoxigenin HL60 DOWN	0.00114359	0.00617711	22.0038	149.045	CEBPD;SLC2A3;ADM
scriptaid MCF7 DOWN	0.00118417	0.00628127	21.7309	146.438	NFKBIA;CEBPD;SERPINH1
irinotecan MCF7 UP	0.0011893	0.00628127	21.6972	146.118	NFKBIA;CEBPD;ADM
(-)-Epigallocatechin gallate CTD 00002033	0.000229584	0.00204617	21.1996	177.637	NFKBIA;CEBPD;BAG3;SLC2A3;ADM
benzo[a]pyrene CTD 00005488	0.000662913	0.00425817	21.1521	154.809	NFKBIA;KLF6;CEBPD;BAG3;SLC2A3;ADM
scriptaid PC3 DOWN	0.00130049	0.00662517	21.0131	139.632	NFKBIA;CEBPD;SERPINH1
proscillaridin MCF7 UP	0.00702593	0.0230852	20.8691	103.472	KLF6;ADM
ouabain HL60 UP	0.00706202	0.0230973	20.8127	103.086	NFKBIA;BAG3
ellipticine PC3 DOWN	0.00780184	0.0238743	19.7441	95.8258	KLF6;BAG3
doxorubicin CTD 00005874	0.00164156	0.00801665	19.3233	123.903	NFKBIA;KLF6;SERPINH1
cephaeline HL60 UP	0.00175131	0.00826945	18.8766	119.817	NFKBIA;KLF6;BAG3
H-7 MCF7 DOWN	0.000582323	0.00391695	18.74	139.584	NFKBIA;KLF6;CEBPD;BAG3
dexamethasone CTD 00005779	0.00865504	0.024094	18.6864	88.7532	NFKBIA;ADM
TERT-BUTYL HYDROPEROXIDE CTD 00007349	0.000597561	0.00398188	18.6048	138.097	NFKBIA;SERPINH1;SLC2A3;ADM
Zoledronic acid CTD 00003127	0.00881457	0.0242656	18.5059	87.5579	BAG3;SERPINH1
8-azaguanine HL60 UP	0.0089351	0.0245028	18.3728	86.6785	NFKBIA;BAG3
H-7 PC3 DOWN	0.000632459	0.00409948	18.311	134.877	NFKBIA;CEBPD;BAG3;ADM
lanatoside C HL60 UP	0.00909698	0.0245845	18.1981	85.5279	NFKBIA;KLF6
emetine HL60 DOWN	0.00921927	0.0245845	18.0693	84.681	SLC2A3;ADM
emetine PC3 UP	0.00198463	0.00901301	18.0404	112.253	NFKBIA;KLF6;ADM
camptothecin PC3 UP	0.00930121	0.0245845	17.9844	84.1239	NFKBIA;ADM
Caspan CTD 00000180	0.002035	0.00918324	17.877	110.789	BAG3;SLC2A3;ADM
digoxin HL60 DOWN	0.00992643	0.0256433	17.3716	80.1273	SLC2A3;ADM
etoposide CTD 00005948	0.0103105	0.0258817	17.0231	77.8737	NFKBIA;KLF6
emetine HL60 UP	0.00234635	0.0102635	16.9743	102.778	NFKBIA;KLF6;BAG3
mitoxantrone PC3 DOWN	0.0103968	0.0258817	16.9475	77.3867	NFKBIA;KLF6
Demecolcine CTD 00005762	0.00256699	0.0110257	16.4261	97.9821	NFKBIA;KLF6;SLC2A3
azacitidine MCF7 DOWN	0.0112326	0.026871	16.2608	72.9938	KLF6;BAG3
Phorbol 12-myristate 13-acetate CTD 00006852	0.0112775	0.026871	16.2262	72.7737	NFKBIA;KLF6
anisomycin PC3 UP	0.00276497	0.0116465	15.9852	94.1645	NFKBIA;KLF6;ADM
mitoxantrone MCF7 DOWN	0.0119133	0.0269657	15.756	69.8004	NFKBIA;KLF6
irinotecan PC3 UP	0.0120979	0.0270709	15.6265	68.9864	NFKBIA;ADM
resveratrol CTD 00002483	0.00117553	0.00628127	15.3588	103.611	NFKBIA;CEBPD;SLC2A3;ADM
curcumin CTD 00000663	0.0133776	0.0282195	14.8038	63.8662	NFKBIA;KLF6
Enterolactone CTD 00001393	0.00344629	0.0139614	14.7404	83.585	KLF6;CEBPD;BAG3
fisetin PC3 DOWN	0.0140144	0.0290473	14.4371	61.6128	NFKBIA;BAG3
trichostatin A HL60 DOWN	0.0141136	0.0290579	14.3823	61.2773	NFKBIA;CEBPD
ouabain HL60 DOWN	0.0144129	0.0292775	14.2201	60.288	SLC2A3;ADM
doxorubicin MCF7 DOWN	0.0038123	0.0150599	14.1999	79.0867	NFKBIA;KLF6;CEBPD
7646-79-9 CTD 00000928	0.00140941	0.00712701	13.6808	89.8088	NFKBIA;BAG3;SERPINH1;SLC2A3;ADM
COUMESTROL CTD 00005717	0.0018783	0.00864018	13.4108	84.1846	NFKBIA;KLF6;CEBPD;BAG3
quercetin CTD 00006679	0.00155194	0.00768426	13.3524	86.3664	NFKBIA;KLF6;CEBPD;SLC2A3;ADM
4-Hydroxytamoxifen CTD 00000850	0.0163211	0.0307338	13.2938	54.7081	NFKBIA;CEBPD
azacitidine PC3 DOWN	0.0168013	0.0311961	13.086	53.4734	KLF6;BAG3
etifenin PC3 DOWN	0.0175605	0.0317384	12.775	51.6377	NFKBIA;KLF6
benzene CTD 00005481	0.0178904	0.0319696	12.646	50.8811	NFKBIA;KLF6
methotrexate CTD 00006299	0.0181119	0.0321238	12.5614	50.3862	SERPINH1;ADM
amiodarone CTD 00005381	0.0184463	0.0323947	12.4366	49.658	NFKBIA;SLC2A3
anisomycin HL60 UP	0.00546255	0.019474	12.4148	64.6793	NFKBIA;KLF6;BAG3
trichostatin A CTD 00000660	0.00280529	0.0116969	11.4655	67.3741	NFKBIA;KLF6;CEBPD;SLC2A3;ADM
genistein CTD 00007324	0.00674909	0.0226986	11.4607	57.2846	NFKBIA;CEBPD;BAG3
cicloheximide HL60 DOWN	0.0218779	0.0359423	11.3261	43.2915	SLC2A3;ADM
raloxifene CTD 00007367	0.0219987	0.0360577	11.2918	43.0983	NFKBIA;SLC2A3
Arsenenous acid CTD 00000922	0.00758012	0.0236536	10.9646	53.5319	NFKBIA;SERPINH1;SLC2A3
daunorubicin MCF7 DOWN	0.00769656	0.0236536	10.9009	53.0546	NFKBIA;KLF6;CEBPD
arsenite CTD 00000779	0.0078648	0.0239359	10.8111	52.3837	NFKBIA;KLF6;BAG3
Tetradioxin CTD 00006848	0.00353945	0.0142578	10.7826	60.8548	NFKBIA;KLF6;CEBPD;SLC2A3;ADM
ampyrone HL60 DOWN	0.0280653	0.0418632	9.86598	35.2533	NFKBIA;ADM
tamoxifen CTD 00006827	0.0294912	0.0433551	9.5965	33.8148	NFKBIA;SLC2A3
0175029-0000 MCF7 DOWN	0.0114557	0.026871	9.34747	41.7764	KLF6;CEBPD;BAG3
ARSENIC CTD 00005442	0.0330775	0.0470477	8.99741	30.6713	BAG3;ADM
captopril PC3 DOWN	0.0332939	0.0471939	8.9644	30.5003	NFKBIA;KLF6
lycorine HL60 UP	0.0337283	0.0477148	8.89907	30.1627	KLF6;BAG3
hydrogen peroxide CTD 00006118	0.00795687	0.0239359	8.65443	41.8331	NFKBIA;KLF6;CEBPD;ADM
COPPER CTD 00005706	0.0162095	0.0307338	8.14896	33.5913	NFKBIA;SERPINH1;ADM
POTASSIUM CHROMATE CTD 00001284	0.0222623	0.0362397	7.16697	27.2694	CEBPD;BAG3;SLC2A3
formaldehyde CTD 00006001	0.0150973	0.0298891	7.02844	29.4719	NFKBIA;KLF6;CEBPD;ADM
calcitriol CTD 00005558	0.0242447	0.0382491	6.91995	25.7392	NFKBIA;CEBPD;SLC2A3
Copper sulfate CTD 00007279	0.029107	0.0428787	5.81517	20.567	NFKBIA;KLF6;BAG3;SERPINH1;ADM

## Sheet: Supplementary Table 8
survival-related hub DE-IRGs (coefficients)
Gene	geneCoef
BAG3	-1.5634
ADM	-0.13334
SLC2A3	0.0418477
SERPINH1	0.2324
CEBPD	0.480585
KLF6	0.629392

## Sheet: Supplementary Table 9
Genes and Primer Sequences
Gene	Primer Sequences
Adm (mouse)	Forward:5'-GCCAGATACTCCTTCGCAGTTC-3'
	Reverse:3'-AGGAACTGTCGTCTCATCAGCG-5'
Serpinh1 (mouse)	Forward:5'-TGAGGTCACCAAGGATGTGGAG-3'
	Reverse:3'-ATGAAGCCACGGTTGTCCACCA-5'
Slc2a3 (mouse)	Forward:5'-CCGCTTCTCATCTCCATTGTCC-3'
	Reverse:3'-CCTGCTCCAATCGTGGCATAGA-5'
Bag3 (mouse)	Forward:5'-CCAGACAGATAAACAGTGTGGAC-3'
	Reverse:3'-GGAAGAGGATGAGCAGTCAGAG-5'
Nfkbia (mouse)	Forward:5'-GCCAGGAATTGCTGAGGCACTT-3'
	Reverse:3'-GTCTGCGTCAAGACTGCTACAC-5'
Klf6 (mouse)	Forward:5'-GGAAGGTTGTGAGTGGCGTTTTG-3'
	Reverse:3'-AGGTGGTCAGACCTGGAGAAAC-5'
